# Supplementary material for: Serotyping of Toxoplasma gondii in Cats (Felis domesticus) Reveals Predominance of Type II Infections in Germany
Source: PLoS One. 2013 Nov 7;8(11):e80213. doi: 10.1371/journal.pone.0080213 (PMC3820565; doi:10.1371/journal.pone.0080213)
Supplement: Table S1 — Polymorphic peptides based on protein sequences available for Toxoplasma gondii antigens. (XLS) [file pone.0080213.s001.xls]

## Sheet: Table S1
Table S1. Polymorphic peptides based on protein sequences available for Toxoplasma gondii antigens
Peptide name	Peptides origin	Clonal type specificity*	Peptide sequences	Selection criteria**
				AI	HP	SP	PR	AHS
GRA5-I-26	Present study	I	GSTRDVGSGGDDSEG	+	+	+	-	-
GRA5-II-26	Present study	II	GSTRDTGSGGDDSEG	+	+	+	-	-
GRA5-III-26	Present study	III	GSTRDVGSGADDSEG	+	+	+	-	-
GRA5-I-34	Present study	I	GGDDSEGARGREQQQ	+	+	+	-	-
GRA5-II-34	Present study	II	GGDDSEGAWGGEQQQ	+	+	+	-	-
GRA5-III-34	Present study	III	GADDSEGAGGRERQQ	+	+	+	-	-
GRA5-I-41	Present study	I	ARGREQQQVQQHEQN	+	+	+	-	+
GRA5-II-41	Present study	II	AWGGEQQQVQQHGQS	+	+	+	-	+
GRA5-III-41	Present study	III	AGGRERQQVQQHEQN	+	+	+	-	+
GRA6-I-216	Present study	I	DRRPLHPERVNVFDY	+	+	+	+	-
GRA6-II-210	Present study	II	DRRPLHPGSVNEFDF	+	+	+	+	-
GRA6-III-216	Present study	III	DRRALHPERVNVFDY	+	+	+	+	-
GRA6-I-199	Present study	I	GNEGRGYGGRGEGGA	+	+	+	-	-
GRA6-II-199	Present study	II	GNEGRGEGGEDDRRP	+	+	+	+	-
GRA6-III-199	Present study	III	GNEGRGYGGRGEGGG	+	+	+	-	-
GRA6-I-197	Present study	I	NGGNEGRGYGGRGEG	+	+	+	-	-
GRA6-II-192	Present study	II	GNNAGNGGNEGRGEG	+	+	+	-	-
GRA6-III-197	Present study	III	NRGNEGRGYGGRGEG	+	+	+	-	-
GRA6-I-173	Present study	I	RTGRRSPQEPSGDGG	+	+	+	+	-
GRA6-II-173	Present study	II	RTGRRSPQEPSGGGG	+	+	+	+	-
GRA6-III-173	Present study	III	RTGRRSPPEPSGDGG	+	+	+	+	-
GRA6-I-4	Present study	I	GGIHLRQKRNFCPVT	+	+	+	+	-
GRA6-II-4	Present study	II	GGIYLRQKRNFCPLT	+	+	+	+	-
GRA6-III-4	Present study	III	GGIHLRQKRNFCPLT	+	+	+	+	-
GRA6-I-46	Present study	I	SGGVKQTPSETGSSG	+	+	+	+	-
GRA6-II-46	Present study	II	SGGVRQTPSETGSSG	+	+	+	+	-
GRA6-III-46	Present study	III	SDGVKQTPSETGSSG	+	+	+	+	-
GRA6-I-92	Present study	I	TSEAAEGDVDPFPVL	+	+	+	+	+
GRA6-II-92	Present study	II	TSDAAEGDVDPFPAL	+	+	+	+	+
GRA6-III-92	Present study	III	TSDAAEGDVDPFPVL	+	+	+	+	+
GRA7-I-172	Present study	I	DEPLTTGQNVGTVLG	+	+	+	+	+
GRA7-II-172	Present study	II	EEPLTTGQNVSTVLG	+	+	+	+	+
GRA7-III-172	Present study	III	DEPLSTGQNVSTVIG	+	+	+	+	+
GRA7-I/II-193	Present study	I/II	AAAFLGMGLTRTYRH	+	+	+	-	+
GRA7-III-193	Present study	III	AVAFLGLGIKRTYRH	+	+	+	-	+
GRA7-I-160	Present study	I	LVPELTEEQQRGDEP	+	+	+	+	+
GRA7-II-160	Present study	II	ILPELTEQQQTGEEP	+	+	+	+	+
GRA7-III-160	Present study	III	ILPELTEQQQTGDEP	+	+	+	+	+
GRA7-I/II-105	Present study	I/II	RKRGVRSDAEVTDDN	+	+	+	-	+
GRA7-III-105	Present study	III	RKRGVGSDAEVTDDH	+	+	+	-	+
GRA7-I-220	Present study	I	QPALEQEVPESGEDG	+	+	+	+	+
GRA7-II-220	Present study	II	QPALEQEVPESGKDG	+	+	+	+	+
GRA7-III-220	Present study	III	QPAPEHEVPESGEDR	+	+	+	+	+
SAG2A-I/III-93	Present study	I/III	TAKVQQPAKGPATYT	+	+	+	+	-
SAG2A-II-93	Present study	II	KAKVEQPPKGPATYT	+	+	+	+	-
SAG2A-I/III-135	Present study	I/III	NNDG-SSAPTPKDCKL	+	+	+	+	-
SAG2A-II-135	Present study	II	NNDGGSSAPTPKDCK	+	+	+	+	-
ROP1-I-85	Kong et al., 2003	I	PVRGPDQVPAC	NA	NA	NA	NA	NA
GRA7-I-225	Kong et al., 2003	I	CVPESGEDGEDARQ	NA	NA	NA	NA	NA
GRA7-I-163	Kong et al., 2003	I	ELTEEQQRGDEPLC	NA	NA	NA	NA	NA
dGRA7-I-162	Kong et al., 2003	I	CPELTEEQQRG	NA	NA	NA	NA	NA
dGRA7-I-164	Kong et al., 2003	I	C——LTEEQQRG	NA	NA	NA	NA	NA
GRA6-I-207	Kong et al., 2003	I	CGRGEGGAEDDRRP	NA	NA	NA	NA	NA
GRA6-II-214	Kong et al., 2003	II	CLHPGSVNEFDF	NA	NA	NA	NA	NA
dGRA6-II-214	Kong et al., 2003	II	CLHPGSVNEFD	NA	NA	NA	NA	NA
dGRA6-II-216(9)	Kong et al., 2003	II	C—PGSVNEFDF	NA	NA	NA	NA	NA
dGRA6-II-214(9)	Kong et al., 2003	II	CLHPGSVNE	NA	NA	NA	NA	NA
GRA3-II-28	Kong et al., 2003	II	ADQPGNHQALAEPVC	NA	NA	NA	NA	NA
GRA7-II-225	Kong et al., 2003	II	CVPESGKDGEDARQ	NA	NA	NA	NA	NA
dGRA7-II-225	Kong et al., 2003	II	CVPESGKDGEDA	NA	NA	NA	NA	NA
SAG2A-II-131	Kong et al., 2003	II	PAGRNNDGGSSAPTPKC	NA	NA	NA	NA	NA
dSAG2A-II-134(11)	Kong et al., 2003	II	RNNDGGSSAPC	NA	NA	NA	NA	NA
GRA6-II-202	Kong et al., 2003	II	CGRGEGG—EDDRRPL	NA	NA	NA	NA	NA
SAG3-II-49	Kong et al., 2003	II	GNSRRKITYC	NA	NA	NA	NA	NA
GRA7-III-225	Kong et al., 2003	III	CVPESGEDREDARQ	NA	NA	NA	NA	NA
GRA7-III-215	Kong et al., 2003	III	CSRQPAPEHEVPES	NA	NA	NA	NA	NA
GRA7-III-163	Kong et al., 2003	III	ELTEQQQTGDEPLC	NA	NA	NA	NA	NA
dGRA7-III-225	Kong et al., 2003	III	CVPESGEDREDA	NA	NA	NA	NA	NA
dGRAS6-III-220(9)	Kong et al., 2003	III	CLHPERVNV	NA	NA	NA	NA	NA
GRA7-I/II-215	Kong et al., 2003	I/II	CSRQPALEQEVPES	NA	NA	NA	NA	NA
GRA6-I/III-220	Kong et al., 2003	I/III	CLHPERVNVFDY	NA	NA	NA	NA	NA
dGRAS6-I/III-220	Kong et al., 2003	I/III	CLHPERVNVFD	NA	NA	NA	NA	NA
GRA3-I/III-28	Kong et al., 2003	I/III	ADQPENHQALAEPVC	NA	NA	NA	NA	NA
SAG2A-I/III-131	Kong et al., 2003	I/III	PAGRNND—GSSAPTPKC	NA	NA	NA	NA	NA
dSAG2A-I/III-131(13)	Kong et al., 2003	I/III	PAGRNND—GSSAPC	NA	NA	NA	NA	NA
dSAG2A-I/III-134(10)	Kong et al., 2003	I/III	RNND—GSSAPC	NA	NA	NA	NA	NA
GRA6-I/III-199	Kong et al., 2003	I/III	CGNEGRGYGGRGEG	NA	NA	NA	NA	NA
ROP1-II/III-85	Kong et al., 2003	II/III	PVRDPRQVPGRGEC	NA	NA	NA	NA	NA
ROP1-II/III-359	Kong et al., 2003	II/III	CTRVRGALR—GRGR	NA	NA	NA	NA	NA
GRA7-II/III-162	Kong et al., 2003	II/III	CPELTEQQQTG	NA	NA	NA	NA	NA
NTP3-I-99	Kong et al., 2003	I	SIQLIGAGKRFAGLRC	NA	NA	NA	NA	NA
NTP3-I-485	Kong et al., 2003	I	CAPMIVTGGGMLAAINT	NA	NA	NA	NA	NA
SAG1-I-244	Kong et al., 2003	I	SDKGATLTIKKEAFPC	NA	NA	NA	NA	NA
SRS1-I-50	Kong et al., 2003	I	SMTSPLLTWDGNKVTC	NA	NA	NA	NA	NA
SRS2-I-53	Kong et al., 2003	I	GPPYRYEPEKFTC	NA	NA	NA	NA	NA
GRA1-I-92	Kong et al., 2003	I	CSYSEVGNVNVEE	NA	NA	NA	NA	NA
GRA4-I-232	Kong et al., 2003	I	CTEDSGLTGVKDSSS	NA	NA	NA	NA	NA
ROP1-I-131	Kong et al., 2003	I	NSEDDDTFHDAC	NA	NA	NA	NA	NA
SAG3-II-120	Kong et al., 2003	II	CHIDAKDQDD	NA	NA	NA	NA	NA
GRA1-II-159	Kong et al., 2003	II	CQDEMNVIDDVQQ	NA	NA	NA	NA	NA
GRA1-II-159_b	Kong et al., 2003	II	SAAIGGRMVSRTLRDNIPGC	NA	NA	NA	NA	NA
GRA1-III-92	Kong et al., 2003	III	CSYSEVGDVNVEE	NA	NA	NA	NA	NA
BSR4-I/II-155	Kong et al., 2003	I/II	KVNEQREESNKSQKC	NA	NA	NA	NA	NA
BSR4-I/II-336	Kong et al., 2003	I/II	PKKDKESGTETGAPC	NA	NA	NA	NA	NA
SAG4A-I/II-84	Kong et al., 2003	I/II	CKDEPVELAAL	NA	NA	NA	NA	NA
SAG2A-I/III-88	Kong et al., 2003	I/III	PGAVLTAKVQQPAKGPC	NA	NA	NA	NA	NA
GRA1-I/III-159	Kong et al., 2003	I/III	CQDEMKVIDDVQQ	NA	NA	NA	NA	NA
GRA3-I/III-189	Kong et al., 2003	I/III	RRKPKDEGAGVDKAC	NA	NA	NA	NA	NA
NTP1-II/III-99	Kong et al., 2003	II/III	SIRLIREGKRFTGLRC	NA	NA	NA	NA	NA
ROP1-II/III-131	Kong et al., 2003	II/III	NSEDD—TFHDAC	NA	NA	NA	NA	NA
ROP1-II/III-181	Kong et al., 2003	II/III	QELPPPNAQELC	NA	NA	NA	NA	NA
* represents the archetypal type-specific polymorphisms included in the peptide sequence
** Peptide selection was based on following criteria, which are fulfilled (+) or not fulfilled (–): AI = Antigenic index - Jameson-Wolf, HP = Kyte-Doolittle hydropathy,
SP = Surface probability plot - Emini, PR = Proline residues, AHS = Alpha-helical structure - Garnier-Robson
NA= not available

## Sheet: Tabelle1
		ROP1-I-85	PVRGPDQVPAC	I
		GRA7-I-225	CVPESGEDGEDARQ	I
		GRA7-I-163	ELTEEQQRGDEPLC	I
		dGRA7-I-162	CPELTEEQQRG	I
		dGRA7-I-164	C——LTEEQQRG	I
		GRA6-I-207	CGRGEGGAEDDRRP	I
		GRA6-II-214	CLHPGSVNEFDF	II
		dGRA6-II-214	CLHPGSVNEFD	II
		dGRA6-II-216(9)	C—PGSVNEFDF	II
		dGRA6-II-214(9)	CLHPGSVNE	II
		GRA3-II-28	ADQPGNHQALAEPVC	II
		GRA7-II-225	CVPESGKDGEDARQ	II
		dGRA7-II-225	CVPESGKDGEDA	II
		SAG2A-II-131	PAGRNNDGGSSAPTPKC	II
		dSAG2A-II-134(11)	RNNDGGSSAPC	II
		GRA6-II-202	CGRGEGG—EDDRRPL	II
		SAG3-II-49	GNSRRKITYC	II
		GRA7-III-225	CVPESGEDREDARQ	III
		GRA7-III-215	CSRQPAPEHEVPES	III
		GRA7-III-163	ELTEQQQTGDEPLC	III
		dGRA7-III-225	CVPESGEDREDA	III
		dGRAS6-III-220(9)	CLHPERVNV	III
		GRA7-I/II-215	CSRQPALEQEVPES	I and II
		GRA6-I/III-220	CLHPERVNVFDY	I and III
		dGRAS6-I/III-220	CLHPERVNVFD	I and III
		GRA3-I/III-28	ADQPENHQALAEPVC	I and III
		SAG2A-I/III-131	PAGRNND—GSSAPTPKC	I and III
		dSAG2A-I/III-131(13)	PAGRNND—GSSAPC	I and III
		dSAG2A-I/III-134(10)	RNND—GSSAPC	I and III
		GRA6-I/III-199	CGNEGRGYGGRGEG	I and III
		ROP1-II/III-85	PVRDPRQVPGRGEC	II and III
		ROP1-II/III-359	CTRVRGALR—GRGR	II and III
		GRA7-II/III-162	CPELTEQQQTG	II and III
		NTP3-I-99	SIQLIGAGKRFAGLRC	I
		NTP3-I-485	CAPMIVTGGGMLAAINT	I
		SAG1-I-244	SDKGATLTIKKEAFPC	I
		SRS1-I-50	SMTSPLLTWDGNKVTC	I
		SRS2-I-53	GPPYRYEPEKFTC	I
		GRA1-I-92	CSYSEVGNVNVEE	I
		GRA4-I-232	CTEDSGLTGVKDSSS	I
		ROP1-I-131	NSEDDDTFHDAC	I
		SAG3-II-120	CHIDAKDQDD	II
		GRA1-II-159	CQDEMNVIDDVQQ	II
		GRA1-II-159_b	SAAIGGRMVSRTLRDNIPGC	II
		GRA1-III-92	CSYSEVGDVNVEE	III
		BSR4-I/II-155	KVNEQREESNKSQKC	I and II
		BSR4-I/II-336	PKKDKESGTETGAPC	I and II
		SAG4A-I/II-84	CKDEPVELAAL	I and II
		SAG2A-I/III-88	PGAVLTAKVQQPAKGPC	I and III
		GRA1-I/III-159	CQDEMKVIDDVQQ	I and III
		GRA3-I/III-189	RRKPKDEGAGVDKAC	I and III
		NTP1-II/III-99	SIRLIREGKRFTGLRC	II and III
		ROP1-II/III-131	NSEDD—TFHDAC	II and III
		ROP1-II/III-181	QELPPPNAQELC	II and III
