# Supplementary material for: Serotyping of Toxoplasma gondii in Cats (Felis domesticus) Reveals Predominance of Type II Infections in Germany
Source: PLoS One. 2013 Nov 7;8(11):e80213. doi: 10.1371/journal.pone.0080213 (PMC3820565; doi:10.1371/journal.pone.0080213)
Supplement: Table S2 — Cat reference sera used to evaluate and select peptides for the serotyping of Toxoplasma gondii. (XLS) [file pone.0080213.s002.xls]

## Sheet: Tabelle1
Table S2. Cat reference sera used to evaluate and select peptides for the serotyping of Toxoplasma gondii
Index	Isolate name	Genotype	Infectious stage	Infection route	Infection dose	Day of sampling (dpi)
Cat1	CT1	I	tissue cysts	per os	NA	22
Cat2	CT1	I	tissue cysts	per os	NA	35
Cat3	CT1	I	tissue cysts	per os	NA	25
Cat4	GT1	I	tissue cysts	per os	NA	29
Cat5	GT1	I	tissue cysts	per os	NA	34
Cat6	RH	I	tissue cysts	per os	NA	43
Cat7	TgSdCo1	II	tissue cysts	per os	NA	49
Cat8	ME49	II	tissue cysts	per os	NA	29
Cat9	TgCatSw1	II	NA	natural infection	NA	NA
Cat10	VEG	III	tissue cysts	per os	NA	23
Cat11	TgCatBr1	non-canonical	tissue cysts	per os	NA	42
Cat12	TgCatBr2	non-canonical	tissue cysts	per os	NA	30
Cat13	TgCatBr5	non-canonical	tissue cysts	per os	NA	30
Cat14	TgBbUS1	non-canonical	tissue cysts	per os	NA	37
Cat15	TgBbUS1	non-canonical	tissue cysts	per os	NA	33
Cat16	TgBbUS1	non-canonical	tissue cysts	per os	NA	24
Cat17	TgGoatUS6	non-canonical	tissue cysts	per os	NA	36
Cat18	RH	I	tachyzoites	intraperitoneally	104	18
Cat18	RH	I	tachyzoites	intraperitoneally	104	26
Cat19	RH	I	tachyzoites	intraperitoneally	104	18
Cat19	RH	I	tachyzoites	intraperitoneally	104	26
Cat20	RH	I	tachyzoites	intraperitoneally	104	18
Cat20	RH	I	tachyzoites	intraperitoneally	104	26
Cat21	RH	I	tachyzoites	intraperitoneally	104	18
Cat21	RH	I	tachyzoites	intraperitoneally	104	26
Cat22	RH	I	tachyzoites	intraperitoneally	104	18
Cat22	RH	I	tachyzoites	intraperitoneally	104	26
Cat23	RH	I	tachyzoites	intraperitoneally	104	26
dpi = days post infection
NA = information is not available
