# Supplementary material for: Serotyping of Toxoplasma gondii in Cats (Felis domesticus) Reveals Predominance of Type II Infections in Germany
Source: PLoS One. 2013 Nov 7;8(11):e80213. doi: 10.1371/journal.pone.0080213 (PMC3820565; doi:10.1371/journal.pone.0080213)
Supplement: Table S3 — Corrected mean sample index values (signal intensity) listed for all peptides and sera. (XLS) [file pone.0080213.s003.xls]

## Sheet: Tabelle1
Table S3. Corrected mean sample index values (signal intensity) listed for all peptides and sera
Serum ID	T. gondii isolate	Days post infection	Genotype of infecting T. gondii	Reciprocal IFAT titer	ROP1-I-131	GRA4-I-232	GRA1-I-92	SRS2-I-53	SRS1-I-50	SAG1-I-244	NTP3-I-485	NTP3-I-99	dGRA7-I-164	dGRA7-I-162	GRA7-I-163	ROP1-I-85	GRA6-I-207	GRA7-I-225	GRA7-I-172	GRA7-I-160	GRA7-I-220	GRA5-I-26	GRA5-I-34	GRA5-I-41	GRA6-I-216	GRA6-I-199	GRA6-I-197	GRA6-I-173	GRA6-I-4	GRA6-I-92	GRA6-I-46	GRA1II-159	GRA1-II-159	SAG3-II-120	SAG3-II-49	GRA6-II-202	dSAG2A-II-134(11)	SAG2A-II-131	dGRA7-II-225	GRA7-II-225	GRA3-II-28	dGRA6-II-214(9)	dGRA6-II-216(9)	dGRA6-II-214	GRA6-II-214	GRA7-II-172	GRA7-II-160	GRA7-II-220	GRA5-II-26
T. gondii_negative_serum1	NA	NA	NA	50	0.153915	-0.210714	-0.0142846	1.84421	0.313468	2.91878	-0.100833	0.107933	-0.43626	-0.263034	0.503106	-0.28284	-0.210803	-0.142777	0.0547969	-0.0857299	0.0555088	-0.0467259	0.0152207	-0.0263138	0.0264782	0.133357	-0.0565835	0.0606259	0.0562644	0.0159363	0.126332	0.127282	-0.0680308	-0.14577	0.0244558	-0.171702	-0.0609	0.322526	-0.0654119	-0.043539	0.127083	1.49979	3.63173	2.5074	2.63544	0.0729979	-0.0380997	-0.0282138	0.0548098
T. gondii_negative_serum2	NA	NA	NA	50	-0.0437822	-0.237759	0.0712644	-0.154204	0.0714999	0.18534	-0.474893	-0.258101	-0.246887	-0.308003	-0.72134	-0.306451	-0.308228	-0.511796	-0.0731195	-0.1363	1.02975	0.209395	0	0.171435	-0.20505	0.00509971	0.0123851	0.00646953	7.20222	2.52947	-0.0581236	-0.775008	-0.367508	-0.0962321	-0.561511	-0.353338	-0.00397413	-0.0398004	-0.544507	-0.666364	-0.241383	0.150164	0.565586	0.4099	-0.00353825	0.0344236	-0.0249626	0.284272	0.056488
T. gondii_negative_serum3	NA	NA	NA	25	-0.17936	-0.340048	-0.136114	0.988876	0.0960712	-0.0535009	0.0378194	-0.903406	-0.439973	-0.246765	0.40393	-0.10775	0.0176104	-0.370094	0.0874986	0.0295285	0.068282	-0.0566263	0.0408128	0.0308154	0.572724	0.35391	0.00969803	-0.0130189	-0.0627654	0.244979	0.13966	-0.0429954	-0.204351	-0.102515	2.3412	-0.0610792	-0.0682041	-0.164274	-0.197704	-0.0583885	0.125203	-0.273222	0.125474	1.4051	0.138577	0.142227	0.453445	1.80534	0.038625
T. gondii_negative_serum4	NA	NA	NA	25	-0.400156	-0.499245	-0.057077	0.991622	-0.0844673	0.226683	0.0777995	0.153641	-0.0703939	-0.0588738	-0.05425	-0.157874	-0.121142	-0.183458	-0.181524	-0.792178	-0.6422	-0.300995	-0.361336	1.60639	2.93489	-0.243584	-0.457454	-0.278637	2.99575	0.291988	-0.162769	0.000249882	0.00955441	-0.414801	-0.117135	-0.128591	-0.189255	0.40839	-0.376727	-0.112533	1.77112	-0.243824	1.42315	-0.0490081	1.17759	0.208823	-1.37877	-0.901941	-0.77745
T. gondii_negative_serum5	NA	NA	NA	25	-0.135638	-0.711153	-0.148094	0.936183	0.0749682	0.0322122	-0.166256	1.32583	-0.401571	-0.407418	-0.396698	-0.335342	-0.422181	-0.0345322	0.271501	0.180416	0.212315	0.131255	0.112114	0.147182	0.720646	0.120706	0.160475	0.137108	0.17896	0.104058	0.0670987	2.84851	-0.231521	-0.565331	-0.0127486	-0.279408	-0.118709	-0.324257	0.0224898	-0.0574672	-0.0817984	1.02006	1.02177	3.77346	1.60696	0.0510965	0.0643143	0.290487	0.047244
T. gondii_negative_serum6	NA	NA	NA	25	-1.66072	-1.04861	-0.199965	-0.169771	-0.00660733	0.028875	0.0810471	-0.149995	0.0473665	-0.070614	0.13474	0.0775402	0.0784242	-0.102093	0.0223692	-0.465163	-0.36284	-0.248169	-0.450762	-0.317269	3.39626	-0.183687	-0.195977	-0.299397	2.76742	0.479112	-0.12633	0.0527669	0.160141	-0.124399	0.000291983	0.188299	-0.0181514	-0.0878708	-0.119813	0.117783	-1.88795	-0.875707	0.148444	-0.0173736	0.034403	-0.0645985	-0.323901	-0.556206	-0.287286
T. gondii_negative_serum7	NA	NA	NA	25	-1.35031	-2.56564	-0.334077	0.983189	-0.265393	0.818833	-1.35473	-0.553001	-0.155498	-0.241876	-0.706544	-1.97294	-0.145593	-2.88976	-0.541735	1.54323	-0.538031	-0.493956	-0.382897	-0.719362	3.68958	-0.30741	-0.0417137	-0.267731	1.91117	0.742351	1.15091	-1.35796	-1.05278	-2.15882	0.421127	-2.12711	-1.86724	-2.67975	-1.93364	-2.30993	-1.57296	-1.23358	1.68726	0.143267	1.3312	0.0485671	-0.629021	-0.801045	-0.458148
T. gondii_negative_serum8	NA	NA	NA	<25	-0.86978	-0.384845	-1.77995	0.0347937	1.50378	0.613169	0.282763	0.127984	-0.917739	0.0200864	-0.422084	-1.45428	-1.19824	-0.739307	0.159651	0.14529	-0.11271	0.111756	0.145967	-0.0469241	0.259494	0.0895035	0.114454	0	0.0986915	-1.85e-17	-0.0610897	-0.266513	-0.775871	-0.255077	-1.19429	-0.632704	0.0630788	-0.258107	-0.66952	-0.390172	-0.0367931	0.253062	-0.512496	1.74116	0.532558	0.146137	0.090303	0.0710095	0.0776114
T. gondii_negative_serum9	NA	NA	NA	<25	0.123798	-0.154245	-0.0474754	2.02311	1.40138	-0.200566	-0.255899	0.0402046	0.0616488	-0.0394955	0.0257534	-1.30814	-0.0195796	-0.288954	0.679808	1.52721	1.82875	1.89096	1.34404	1.68457	2.5759	0.340725	1.25383	1.67344	3.6638	2.38164	1.70582	0.715477	-0.232252	-0.254489	1.2261	-0.416339	-0.391478	-1.43263	0.124117	-0.638065	-0.131068	0.108064	2.45421	1.00608	2.17833	2.49915	0.193185	0.160995	0.556379
T. gondii_negative_serum10	NA	NA	NA	25	-0.455321	0.248323	-0.112293	1.09662	-0.164062	0.296908	0.117671	-0.243044	0.0184498	0.0472837	-0.106062	-0.21711	0.0976127	-1.38681	0.501085	0.342138	1.03671	0.964843	1.62285	0.844414	2.37277	1.02195	1.38167	1.52218	2.93263	1.55566	0.542196	-0.0699181	-5.33e-05	-1.25759	0.0699946	-0.107297	-0.44044	-0.803278	-0.851132	-0.671456	-0.027016	-0.0623623	1.9951	0.189049	1.73374	2.03559	0.098523	0.629306	1.19194
T. gondii_negative_serum11	NA	NA	NA	50	-3.54325	-4.50534	0.0283501	-1.74355	-3.68464	-3.13335	0.0165471	-1.92403	-0.205472	-0.322204	-0.300416	-1.97104	-0.167354	-4.60122	1.47232	0.154961	0.71175	0.599187	0.707465	0.621063	3.55092	0.93332	1.36486	1.29516	2.68672	1.38955	0.175918	-3.96153	-0.373089	-3.68793	-0.547873	-3.3043	-2.35228	-4.38253	-3.29833	-2.30239	-2.45645	-2.69141	1.54865	-0.0609338	1.18744	1.2943	1.67081	0.65976	1.33273
T. gondii_negative_serum12	NA	NA	NA	100	-0.122292	-0.161702	-0.104512	0.0657561	0.12738	0.1318	-1.08672	-1.4334	-0.356918	-0.0209169	3.0054	-0.0455133	-1.65769	-0.118578	0.688514	0.992412	0.857066	0.920125	1.14252	0.566643	2.68646	0.649496	0.791722	1.00499	2.86071	3.08053	2.28705	-2.45579	-0.384483	-0.0140459	-0.296579	-0.133085	-0.0191471	-0.145194	-0.023618	-0.0222346	-0.0892447	-0.0519065	0.658541	-0.309914	0.157074	2.46701	0.469506	0.679195	0.648152
T. gondii_negative_serum13	NA	NA	NA	25	-0.468409	-1.34178	-0.272487	1.64675	-0.241038	0.121296	-0.075639	-0.277522	-0.370026	0.0659932	-0.545468	-1.04151	-0.0278612	-1.52413	0.378308	-0.251064	1.30095	0.853557	1.04891	0.448268	4.66722	1.18607	0.48496	0.381178	2.13292	0.940658	-0.059443	-0.225239	-0.17127	-1.69752	-0.287838	-1.40106	-0.834594	-0.80167	-0.761083	-0.499016	-0.476381	-0.126291	1.91521	0.226599	1.90954	1.42403	-0.432535	1.08645	0.710509
T. gondii_negative_serum14	NA	NA	NA	25	-0.32281	-0.495227	0.0892396	0.745327	-1.80767	0.0958975	-1.04861	-0.30009	-0.724999	-1.54465	-0.875223	-1.41961	-0.911576	-1.28792	0.0815609	0.0887911	0.100699	0.0328935	-0.0999439	0.182763	-0.0300703	0.105417	-0.0576707	-0.0217508	0.157817	0.13304	0.165007	-2.04396	-0.806554	-1.17468	0.260779	-0.776949	-1.09276	0.231092	0.0943272	-1.7553	-1.51291	-0.10649	0.7944	0.275777	1.36378	-0.0815151	0.0408509	0.0116663	0.0120413
T. gondii_negative_serum15	NA	NA	NA	25	-0.278198	-1.07267	-0.0380285	-0.15216	-1.31851	-0.653123	-0.944456	-0.297268	-1.41856	-1.44004	-1.70114	-0.496612	-1.38546	-1.42938	0.355869	0.164192	0.1964	0.0596495	0.332883	0.381328	0.636733	0.382197	0.344167	0.231341	0.796171	0.315124	0.212104	-1.4945	-0.661954	-0.910172	-0.558769	-0.432158	-0.167946	-0.824172	-0.330637	-2.18309	-1.31402	-0.85013	0.0522027	-0.360078	3.48e-05	0.280251	0.104442	0.0944343	0.309465
T. gondii_negative_serum16	NA	NA	NA	25	0.433895	-0.318475	-0.060833	3.34317	0.454084	3.07732	-0.110537	-0.129933	-0.327404	-0.178446	2.61778	0.34142	0.283352	-0.208214	0.00518367	0.166275	0.0862501	0.1111	-0.104026	0.0179032	0.983528	0.245927	0.14978	0.204042	0.199369	-0.121237	0.214041	-0.176008	-0.0676759	-0.156749	0.0529149	0.92582	0.566865	-0.499201	-0.0940095	-0.408137	1.53253	0.408703	1.86319	0.75603	1.71275	0.0484208	0.0278219	0.197434	0.035699
T. gondii_negative_serum17	NA	NA	NA	25	-2.11047	-2.32703	-0.55405	1.3267	1.71668	-1.40517	-0.710657	-0.368469	-0.0221757	-2.32939	1.01942	-1.63088	-0.216614	-2.96852	0.201567	0.242328	0.460587	0.332851	1.11007	0.740433	0.926393	0.634219	1.0397	1.15256	1.6731	0.803097	0.870113	-1.19042	-1.77248	-3.6453	0.253096	-2.61392	-2.24049	-2.89609	-0.713172	-1.93699	-1.08014	-1.21417	1.00376	0.0671257	0.703154	0.991744	0.359755	0.207584	0.590698
T. gondii_negative_serum18	NA	NA	NA	25	0.806852	0.193302	-0.408892	2.30423	-0.343713	-0.877855	-1.07194	-1.27814	-0.965354	-1.41017	1.52767	-0.499617	-0.266122	-1.08303	1.06116	0.657365	0.50278	0.677952	1.26785	1.00943	1.36121	0.341591	0.372407	0.534328	1.00368	0.498787	0.51459	-1.05667	-1.27538	1.79383	0.157534	-1.32772	-0.803881	1.72491	-0.906865	-1.65748	1.70063	-0.788234	3.73604	2.86859	3.19439	1.1833	0.397548	0.322108	0.474092
T. gondii_negative_serum19	NA	NA	NA	25	2.29492	-1.64106	0.100333	1.09379	-0.911555	0.901744	-0.74536	2.52697	-0.870229	-1.75866	-1.04418	-1.70909	-1.21112	-1.71883	0.106434	0.116234	0.104053	0.0456755	0.0255404	0.0521666	0.0703239	0.138528	0.0753098	0.150782	0.111459	0.0904028	0.0709713	-1.56876	-0.983441	-1.76227	-0.138806	-1.5817	0.971484	-0.745435	-0.712464	-0.805285	-1.63152	-1.13285	5.52661	1.24799	5.37694	0.0926723	-0.0272527	0.061468	0.0627654
T. gondii_negative_serum20	NA	NA	NA	25	-0.988572	-1.4706	-0.189774	0.389999	-0.530044	1.27143	-0.257301	-1.08919	-0.247025	-0.919172	-0.219836	-0.57027	-0.0984932	-1.97043	-0.0156739	0.164743	0.0860905	0	0.0800198	0.124615	0.221321	0.113777	0.0203291	0.137617	0.0393501	0.157913	0.116487	-1.53882	-0.188664	-1.90351	3.27136	-2.583	-1.61571	-2.63092	-0.270209	-1.56401	-0.180549	-0.835009	1.37244	-0.0608914	0.875321	0.0189839	0.300452	-0.0232713	-0.0105308
T. gondii_negative_serum21	NA	NA	NA	100	0.153116	-0.286471	2.2415	0.839936	1.19495	7.02649	-0.188583	-0.0245523	-0.031217	-0.0650303	1.74245	-0.117346	-0.0664769	-0.0935725	0.620177	0.49912	0.442717	0.125453	0.615705	0.28196	0.753664	0.167099	0.490695	0.284848	2.03871	1.90878	1.32425	-0.0103793	-0.134567	-0.381177	3.56825	0.283012	-0.312042	-0.0755298	-0.117814	0.206333	1.0081	-0.230104	2.89988	0.905796	2.59382	0.492205	0.907856	0.282434	0.285596
T. gondii_negative_serum22	NA	NA	NA	<25	-0.379876	-2.96602	-0.683859	0.155335	-2.30921	-0.143152	-0.805755	-1.55754	-0.549469	-1.54154	0.525623	-2.05697	-0.270467	-2.66834	0.114453	0.203024	0.156878	0.213104	-0.00260884	0.304671	0.264893	0.0923571	0.241544	0.148825	0.373757	0.818899	0.491047	-2.23537	-0.209218	-2.23217	0.0857904	-1.94838	-2.60734	-2.92646	-2.22559	-2.02955	-1.33875	-1.75888	2.51162	-0.39139	1.92725	0.36927	0.200335	0.21109	0.25508
T. gondii_negative_serum23	NA	NA	NA	25	-0.0636472	-0.331457	-0.297388	1.98126	0.248335	3.96773	-0.175605	-0.0571115	-0.125779	-0.106488	0.105676	-0.107296	-0.105283	-0.209068	0.049211	0.982126	0.0299885	-0.0333721	0.126511	0.0191111	0.721389	0.121762	0.11451	0	0.0669279	0.0482262	0.0959631	-0.147159	-0.0944284	-0.728736	1.63318	-0.307738	-0.341586	-0.230564	-0.353241	-0.134519	-2.26e-17	-0.290442	2.41004	0.129104	2.20962	0.078575	0.737454	0.115498	0.0982533
T. gondii_negative_serum24	NA	NA	NA	100	1.57672	-0.085157	-0.154862	0.81477	0.0997535	2.59615	-0.140601	0.0269826	-0.154061	-0.196113	0.0891644	-0.173242	0.0194042	-0.259867	0.223466	0.650215	0.109198	0.0378856	0.13148	-0.000129256	0.413848	0.288975	0.196159	0.151856	0.34585	0.118715	0.0943198	0.0882117	-0.0353067	5.18178	0.0118615	0.015086	-0.168398	-0.222695	1.05214	-0.0438954	0.0526382	-0.23982	3.42953	3.80115	4.73865	0.11283	0.475653	0.15541	0.202089
T. gondii_negative_serum25	NA	NA	NA	<25	-1.26851	-1.35486	-0.215277	2.24023	-0.104369	1.12265	-0.73517	-0.0549308	0.124213	-0.483062	3.6646	-0.0958458	-0.0723511	0.0570237	0.0544478	0.024015	0.190739	0.102083	0.0353022	0.0926292	0.207711	0.0711618	0.109983	0.10497	0.132495	0.17585	0.0674648	-0.220906	-0.0879744	-1.13905	0.153917	-0.442541	-0.789522	-0.281707	-0.228263	-0.31532	-0.306201	-0.28966	2.21575	1.45256	1.59937	0.0402032	0.0236529	0.123527	0.106828
T. gondii_negative_serum26	NA	NA	NA	25	-0.184761	-0.465675	-0.382767	1.2996	3.6511	1.07834	0.00956382	-0.591142	-0.395913	-0.589631	7.26489	-0.280691	-0.133445	-0.828883	0.0623133	0.0752881	0.0943574	0.169416	0.09092	0.119346	0.25248	0.278919	0.162584	0.0594918	0.138451	-0.105109	0.147567	-0.264231	-0.249022	-0.552927	0.0151868	0.382337	1.63953	3.57516	-0.523289	-0.419902	2.86111	-0.517772	1.43887	1.3075	1.51436	0.0884197	0.186812	0.177004	0.331272
T. gondii_negative_serum27	NA	NA	NA	25	-0.518463	-0.676476	0.137745	1.1614	-0.405559	0.844804	0.207995	-1.10584	0.0219717	-0.300299	-0.55181	-0.437322	-0.0896874	-0.229142	0.131255	0.0550332	0.0589182	-0.0428649	0.0174891	0.0503455	0.241841	0.0756284	0.0509329	0.0959757	0.0282918	0.179659	0.232381	-0.439079	-0.206012	-0.388696	-0.456129	-0.405891	-0.110922	-1.26042	-0.395343	-0.370598	-0.812529	-0.691028	1.73168	0.234398	1.28458	0.11456	-0.00883687	0.279059	0.410906
T. gondii_negative_serum28	NA	NA	NA	25	-0.438119	-0.449913	-0.129829	2.94011	3.86794	0.415286	0.126017	-0.971463	-0.227172	-0.782712	-0.304406	-0.642297	-0.303003	-1.26139	0.0564654	0.0703268	0.0979761	0.103551	0.0310365	0.0801048	0.125986	0.0547419	-0.0362689	0.0416804	0.203894	0.226109	0.0492204	-1.05866	-0.374483	-0.710347	-0.0450566	0.732411	-0.616762	-1.20614	-1.01979	-0.67619	-0.699158	-0.22495	0.62699	-0.212879	0.635472	0.00346001	0.0723844	0.0125455	-0.0504791
T. gondii_negative_serum29	NA	NA	NA	25	-0.352722	-3.87769	-0.654261	-1.76267	-3.09239	-0.506867	-0.699789	-0.898794	-1.21752	-3.00296	-3.69248	-3.29259	-1.17984	-3.54678	0.133491	0.15417	0.0774778	0.0673479	0.137373	0.0909185	0.184134	0.139681	0.070189	0.0288577	0.068455	0.0689786	0.187723	-3.37612	-1.43814	-1.68037	-0.164998	-0.565612	-2.44533	-3.82985	-3.85803	-3.72379	-3.55149	-2.69398	-0.955098	-1.6206	-1.37373	0.179878	0.116255	0.177625	0.118328
T. gondii_negative_serum30	NA	NA	NA	100	-0.00613917	-1.02477	-0.515088	0.361664	-1.04222	0.387443	-0.451034	-1.41904	-0.258649	-0.985321	-0.707395	-0.759836	-0.587042	-1.0047	0.269203	0.121912	-0.0125455	0.144923	0.199376	0.282799	0.746509	0.202014	0.190514	0.679113	0.251366	0.0810099	0.0172737	-1.00119	-0.523234	-0.65885	-0.200338	-0.326016	-1.15772	-1.82115	-2.09434	-1.49767	-0.776421	-0.865157	-0.319973	-0.702054	-0.45415	0.122596	0.138809	0.11766	-0.0129662
T. gondii_negative_serum31	NA	NA	NA	25	-0.041212	-2.25851	-0.56504	1.55086	0.32451	-1.22206	-0.460044	-1.35445	-0.52577	-1.39056	3.13575	-1.2267	-0.0482479	-2.00016	0.123189	0.116401	0.133267	-0.0240605	0.123238	0.160556	0.520267	0.179266	0.0414547	0.159588	0.244468	-0.0170425	0.103554	-1.25885	-0.958785	-1.22394	-0.236707	-1.43994	-0.890758	-1.63421	-1.61546	-1.87644	-0.845061	-0.399696	0.642892	0.0174061	0.431995	0.0841183	0.117952	0.119702	0.00378206
T. gondii_negative_serum32	NA	NA	NA	50	0.925222	0.783292	1.15289	1.59085	1.2991	1.50555	0.107191	-0.28055	-0.0858986	-0.032513	-0.316323	-0.0369567	0.017042	0.849045	0.344481	0.291909	0.31256	0.462678	0.398227	0.427303	0.570158	0.239407	0.0886275	0.217324	0.541313	0.347851	0.40944	-0.0205393	-0.0627885	0.726267	-0.00931948	0.478952	0.406867	0.269119	-0.122894	0.0585347	0.157114	0.773244	1.21737	1.15601	0.922573	0.329932	0.238649	0.16624	0.278862
T. gondii_negative_serum33	NA	NA	NA	100	-0.181661	-0.0869656	2.70876	1.15416	0.0102643	1.1493	-0.0805268	-0.439842	-0.388336	-0.366509	1.61532	-0.10285	-0.105729	-0.712278	0.197544	0.252048	0.165802	0.0763717	0.0959936	0.110705	1.17987	0.192063	0.195381	0.27121	0.162754	0.0136255	0.0596507	-0.16933	-0.304671	-0.557479	-0.0554144	-0.140614	-0.260887	-0.260293	-0.120836	-0.163821	0.156781	-0.154773	2.00329	0.112395	1.73881	0.131915	1.30906	0.126627	0.247974
T. gondii_negative_serum34	NA	NA	NA	25	-3.00101	-2.67948	-1.18027	-0.189284	-1.96105	-0.150344	-0.341372	-1.32556	-0.286014	-2.54591	-0.962957	-3.48688	-2.34336	-3.73265	0.173712	0.213266	0.18218	0.200065	0.260905	0.422758	0.169118	0.330286	0.397858	0.250054	0.232775	0.203029	0.37806	-2.94173	-1.62574	-3.24148	-1.71027	-3.03067	-2.21411	-3.18322	-2.46627	-1.26267	-2.6631	-2.83155	0.669479	-1.60598	0.315859	0.168029	0.14548	0.178996	0.0275708
T. gondii_negative_serum35	NA	NA	NA	100	-0.159536	-0.815853	-0.0237502	2.65954	0.0320291	0.218257	-0.356257	0.0793449	-1.07703	-0.656637	-1.03314	-1.13773	-0.674702	0.322921	-0.000202464	2.18266	-0.00173796	-0.160477	0.0373839	0.271115	0.0534576	0.0436178	0.0734338	0.0367216	0.0339897	-0.0417537	0.101786	-1.01145	-0.0648699	-1.18174	-0.219486	-1.12879	-0.261209	-0.32314	-0.0909856	-0.190317	-0.131791	-0.203007	4.9492	8.12198	8.12746	0.0157686	1.40807	0.0329573	0.0461896
T. gondii_negative_serum36	NA	NA	NA	50	5.104	-3.21411	-0.888918	0.271513	-1.64253	0.0771946	-0.605697	-1.03686	-0.546218	-0.715321	-1.22169	-1.86433	-0.472954	-0.666375	0.186236	0.165748	0.0899249	0.0420856	0.0490035	0.0255404	0.49947	0.103093	0.0164778	0.0703893	0.316714	0.103085	0.0675535	-1.51724	-0.623561	-2.52626	-0.348603	-1.41222	-0.337107	-2.10707	-0.117814	-0.244187	-0.401252	-0.889138	0.866654	-0.00256827	0.68738	0.0582842	0.3651	0.0378741	0.0262337
T. gondii_negative_serum37	NA	NA	NA	50	-0.179085	-0.0301985	-0.0275524	-0.103753	-0.678881	-0.0372839	-0.913854	-0.444582	-0.93075	-1.05655	-0.846801	-0.88777	0.02576	-1.52403	0.109955	5.0954	1.49653	0.0786928	0.136997	0.175437	1.60515	0.473301	0.149736	0.226267	1.18305	-0.229416	0.0954335	-0.790984	-0.934509	-0.853392	0.208522	-0.0880213	-0.194356	-0.265934	-0.187775	-1.47598	-1.09525	-0.101319	-0.114802	-0.0670199	-0.0301784	0.240731	3.83378	0.0717708	0.228902
T. gondii_negative_serum38	NA	NA	NA	<25	0.596355	-0.848108	-1.1536	2.56904	-0.00286985	0.274149	-0.644001	-0.584317	-0.42823	-0.721706	0.406979	-1.81074	-2.05472	-1.77069	0.146822	0.436779	0.0888303	0.025753	-0.0761075	0.112226	0.862208	0.17741	0.16242	0.0489471	0.113557	0.260237	0.0709713	-0.986044	-1.04049	-1.49909	-0.262139	-0.915166	3.14683	-2.03052	-0.260706	-2.11471	-1.07595	-1.11696	1.33135	1.37744	1.27299	-0.025313	0.265953	0.0251214	0.0773119
T. gondii_negative_serum39	NA	NA	NA	25	0.515679	-2.1244	0.134628	3.794	-0.317177	1.34129	-0.670111	-0.155623	-1.71975	-1.40692	-0.507589	-1.55291	-1.93889	-1.88811	0.98185	0.71418	0.10536	0.0849625	0.0626357	0.190827	1.37129	0.339745	0.0970811	0.161477	1.15775	1.15823	1.16096	-0.667189	-1.42607	-1.7329	-0.726254	-1.93249	-1.40669	-2.99353	-2.43041	-2.02398	-0.820831	-0.341687	2.59049	1.38948	2.19641	0.123419	0.218451	0.115228	0.0869389
T. gondii_negative_serum40	NA	NA	NA	50	0.075388	-0.690501	0.498518	1.45208	-0.286162	0.262796	-0.475463	2.03383	0.0288251	0.0586673	7.65548	-0.825739	-0.649241	-0.783914	0.190359	0.226787	0.030418	-0.0790388	0.0509623	-0.0869388	1.8594	0.288217	0.236661	0.131517	1.71601	2.65862	1.88398	-0.528373	-0.00392563	-0.761949	0.698756	0.0242647	-0.446468	-0.936527	-0.249274	-0.0410873	-0.0305196	0.231098	3.23548	0.82738	3.05254	1.12964	1.46991	0.108406	0.156119
T. gondii_negative_serum41	NA	NA	NA	25	-2.2497	-5.43831	-0.837651	-0.300551	-2.31117	-2.62506	-2.56596	-3.41381	-3.05342	-4.42994	-0.383326	-4.4789	-2.3878	-4.79679	1.34493	1.22137	0.0709208	0.237872	0.240513	0.177341	1.37287	0.414691	0.34003	0.400558	1.48236	0.736181	0.236764	-4.10511	-2.8377	-4.52009	-1.85829	-1.98286	-3.84655	-5.34643	-3.72566	-4.09732	-3.22586	-2.80695	-0.202439	-1.5516	-0.269022	0.24563	0.219602	0.173527	0.103417
T. gondii_negative_serum42	NA	NA	NA	50	0.293049	-0.8742	-0.394908	1.648	-0.296894	1.42211	-0.250273	-0.279285	-0.0830119	-0.38543	0.312328	-0.352889	-0.691447	-0.853711	0.232341	-0.0561123	0.0514631	0.0117295	0.176458	0.338375	0.681285	0.110733	0.154864	0.16591	1.17555	0.13371	0.141592	-0.416973	-0.359715	-0.589194	0.152813	-0.748125	-0.78409	-0.729375	-0.747302	-1.04943	2.19207	-0.208175	3.09031	1.06235	2.59277	0.314029	-0.0288933	0.0978473	-0.0559594
T. gondii_negative_serum43	NA	NA	NA	100	-0.483247	-0.44087	-0.190391	-0.265915	-2.18833	-0.967018	-0.909523	-2.33876	-0.313483	-2.42602	0.0196017	-1.64815	0.040732	0.138665	0.033024	0.0191222	0.0468634	-0.0268673	-0.0452585	-0.00907367	0.145378	-0.0363782	-0.0473184	0.0929	0.0810121	0.036542	0.0347654	-2.64936	-0.899106	-3.27636	-0.367824	-1.82335	0.10561	-3.64372	-1.35446	-0.60436	-1.29433	-0.423477	-0.156727	-0.598879	-0.242743	-0.0569315	-0.00105576	-0.0581562	0.0238511
T. gondii_negative_serum44	NA	NA	NA	25	-1.50791	-2.24671	-0.140669	0.0790336	-1.71598	-0.466213	-0.910563	-0.911661	-0.625599	-1.9821	2.19351	-0.618153	-0.177136	-1.98741	0.0856787	0.115507	0.0615239	0.0793159	0.0647143	0.104287	0.240978	0.0954897	0.00755828	0.132701	0.0931337	0.341305	0.0242544	-1.43229	-0.676098	-1.98629	0.231165	-1.41076	-1.97512	-2.46862	-0.779423	-2.30821	-0.805273	-0.0461673	1.66607	-0.313491	1.25051	0.138474	0.0682076	-0.0766635	0.0264811
T. gondii_negative_serum45	NA	NA	NA	25	-0.069826	-0.304053	0.0100909	3.07311	2.32319	4.06355	-0.0911911	-0.446484	-0.118233	-0.382088	0.91754	-0.412985	-0.121677	-0.470626	0.0392788	0.147648	-0.0105511	0.0300605	0.0112574	-0.022717	0.07539	0.00677333	0	-0.0214372	0.0288577	0.0771085	-0.0409522	-0.0944474	-0.239819	-0.227327	1.17628	0.0432523	-0.116169	-0.445053	-0.317975	-0.000943092	1.03069	-0.0133816	1.79109	1.43234	2.15874	-0.072471	0.00719985	-0.0130189	0.0291582
T. gondii_negative_serum46	NA	NA	NA	<25	-0.0100542	-0.100035	-0.0669222	2.15544	-0.058846	1.10093	-0.140246	-0.268378	-0.142751	-0.21082	-0.170794	-0.0230851	-0.00959389	-0.324957	0.0931748	0.116363	-0.0386773	0.0638377	0.0350832	0.0819481	0.204049	0.008753	0.0832632	0.107639	0.0687518	0.0830762	0.152077	-0.0409975	-0.117365	-0.114111	-0.0402061	-0.192791	-0.127038	-0.205454	-0.0692913	-0.0155265	0.0174806	-0.0805104	2.35522	-0.0355937	2.19349	0.112121	-0.00289524	0.0294468	0.0142846
T. gondii_negative_serum47	NA	NA	NA	<25	-0.337138	3.26708	0.0489386	2.24417	-0.133809	4.66633	-0.0714355	-0.191502	0.019841	0.0824656	0.0100203	-0.0413726	5.29652	-1.20326	0.137537	0.189879	0.0287616	0.0577155	0.0743396	0.0283524	0.451094	0.0279751	0.0865964	-0.0288577	0.230865	0.63124	0.142269	2.40304	-0.182956	-1.27584	1.63778	0.998984	1.31668	-0.112136	-0.485044	-0.315391	-0.0254779	-0.156961	2.03364	0.0248673	1.91613	0.107718	0.121237	0.0659644	0.0733608
T. gondii_negative_serum48	NA	NA	NA	<25	0.918421	-0.0742146	-0.0856887	1.93873	-0.207891	-0.739307	-0.295606	-0.463634	-0.167518	-0.00604567	-0.081336	-0.157662	-0.0867383	-0.0385947	0.339902	0.306938	0.0965823	0.200835	0.343092	0.354078	0.10086	0.0634477	0.202003	0.0165433	0.16605	0.234358	0.130974	-0.0633395	-0.170282	0.113186	-0.129768	-0.0586775	-0.214604	-0.252678	0.0284292	-0.0938924	0.546228	-0.0921955	1.50491	0.273077	1.38746	0.206866	0.293825	0.114443	0.182791
T. gondii_negative_serum49	NA	NA	NA	<25	1.79347	0.907873	0.0916254	2.36496	-0.339854	-0.389287	-0.139677	-0.214034	0.0127777	-0.00895064	0.0117906	-0.0326904	0.0427805	-0.141335	0.421758	0.635928	0.142363	0.100223	0.574849	0.524666	0.253606	0.350079	0.258209	0.217699	0.444794	0.192243	0.312101	0.0104883	-0.0756376	0.741493	-0.0597472	-0.00366477	-0.252963	-0.256035	0.071411	0.0339714	0.0708075	1.07018	1.25842	0.0779232	0.832614	0.201007	0.334939	0.0264895	0.15156
T. gondii_negative_serum50	NA	NA	NA	<25	-2.01394	-4.54535	-3.70187	-1.29419	-4.3536	-2.53776	-1.52722	-2.31484	-3.70577	-3.23254	-3.55895	-4.06703	-2.61477	-5.45311	-0.306557	-0.113672	-0.109186	-0.146371	-0.601249	-0.364262	3.05624	-0.144474	-0.123195	0.0582954	1.86383	0.0891909	-0.135897	-2.90183	-3.57104	-3.90174	0.601067	-2.78105	-4.07054	-4.3685	-4.6531	-4.61225	-3.31499	-2.26001	-2.06602	-2.69667	-2.59361	0.0881455	2.0347	-0.109571	-0.443496
T. gondii_negative_serum51	NA	NA	NA	<25	-0.10866	-0.418864	-0.108446	1.93362	0.765631	0.310884	0.0389941	0.525454	-0.108251	-0.117336	0.305717	-0.23371	-0.0910687	-0.376281	-0.0273051	-0.103386	-0.230826	-0.197565	-0.0709713	-0.185827	2.9037	0.0382864	-0.157962	-0.184068	1.0858	0.363405	0.0618165	0.083983	-0.0743342	-0.415226	-0.0493313	0.0218607	-0.221206	-0.482818	-0.331896	-0.382204	-0.0749198	0.964667	2.36187	0.777345	2.20217	0.00660926	-0.0397663	-0.114896	-0.021416
T. gondii_negative_serum52	NA	NA	NA	<25	-0.938104	-1.87996	-1.20025	1.57831	0.0116379	1.16957	-0.823753	-0.0639911	-0.992094	-1.22398	-0.725828	-1.42858	-1.23765	-1.39093	-0.141269	-0.182583	-0.182826	-0.234576	-0.332834	0.206174	2.9125	-0.26255	-0.116302	-0.156234	1.74701	0.173547	-0.0414237	-1.30028	-1.04878	1.1486	0.580576	0.103022	-1.2392	-1.92655	-1.68002	-1.58667	-1.06301	-0.387038	1.77355	5.49059	1.14797	0.171102	-0.417514	-0.39803	-0.227718
Field serum1	ND	NA	genotype unknown, natural infection	3200	-0.482228	-3.04597	-1.16578	3.72005	-2.18366	-0.873281	-1.4539	-0.339983	-1.47052	-1.38503	-2.09619	-2.48171	-1.65333	-2.76732	0.193673	0.245835	0.0285766	0.169926	0.0930861	0.25766	0.410391	0.111072	0.246103	0.151711	0.104885	0	0.214623	-2.33341	-1.51211	-2.49828	1.70443	-2.66505	-2.6888	-3.02573	-2.89366	-2.72106	-0.590861	-0.59798	1.09959	-0.122918	0.896335	0.0759654	0.387312	0.183218	0.201123
Field serum2	ND	NA	genotype unknown, natural infection	25600	-1.04811	-2.80834	-1.1436	2.17501	-0.159968	0.688328	-1.68264	0.677817	-1.28019	-2.3845	0.292755	-1.78207	-0.455462	-2.90346	0.0167128	0.0975217	0.0325444	0.139858	0.135504	0.0454475	0.163621	0.0262672	0.0863166	0.178597	0.40066	5.4318	4.47332	-1.77144	-1.89385	-2.61992	-0.305076	3.85031	-0.52658	-2.55876	-2.23945	0.361551	-1.80613	-1.97513	2.82406	0.518085	2.77007	0.952266	0.328321	0.0908416	0.085159
Field serum3	ND	NA	genotype unknown, natural infection	3200	-3.92901	-5.77229	-2.21309	0.353734	-4.84082	-0.150098	-1.59896	-2.29363	-4.4942	-5.10238	-5.00768	-5.08155	-2.58463	-5.32423	-0.0105019	0.0297473	-0.0793489	-0.144047	-0.0140072	-0.0589182	0.235362	0.157729	0.0589182	0.0620682	0.0502226	1.32978	1.43944	-4.96602	-2.76225	-5.82238	-0.889361	-2.67522	-4.20659	-4.24612	-3.02325	-4.60863	-0.455703	-3.02328	0.0305826	-1.23233	-0.430995	0.935996	0.407322	0.0380473	0.126705
Field serum4	ND	NA	genotype unknown, natural infection	25600	4.04151	-2.44466	-0.250496	2.39336	1.93256	-0.987785	-0.913406	-1.11864	-0.176247	-0.419236	-1.28219	-1.8572	1.5489	-2.33824	0.0431423	0.0986355	1.46568	0.0297473	0.109537	0.0465547	0.141032	0.0719601	0.0822652	0.0487855	0.118342	1.91398	1.9766	-1.78171	-0.689141	-2.20096	-0.467487	-1.8669	1.24456	-2.22636	-2.37594	0.403867	-2.25014	-1.75399	1.77377	2.35068	1.46948	0.135661	0.352101	0.157541	0.0857636
Field serum5	ND	NA	genotype unknown, natural infection	6400	4.07152	-2.29926	0.367792	1.71776	-0.500707	1.02685	-0.22568	0.298796	-0.903834	-1.68965	-0.458489	-1.96413	-1.69579	2.41047	1.25836	0.786484	0.152349	0.227319	0.208949	0.178099	1.49446	0.406494	0.265086	0.220632	0.867559	2.98741	3.32218	-1.45947	-1.21927	-1.9741	0.929344	-0.871287	-0.0770375	-1.87958	-1.93932	0.849754	-0.483708	-1.14583	2.52071	1.73258	2.19116	1.79852	0.328789	1.2823	0.65565
Field serum6	ND	NA	genotype unknown, natural infection	1600	-0.528807	0.114975	-0.284181	1.37243	-0.46992	-0.771999	-1.51441	1.71105	-1.57605	-1.69947	-0.570581	-0.844951	-1.48071	-0.134212	0.998926	0.387691	0.384863	0.0962153	0.213758	0.167156	0.800112	0.331923	0.434423	0.266871	0.444016	3.80387	3.56739	-1.32406	-0.948809	-1.17456	1.24283	0.448596	-0.362079	-0.418647	-1.3681	-1.27451	-1.53858	0.655764	3.77759	2.59593	3.92805	0.746107	0.958678	0.374137	5.12082
Field serum7	ND	NA	genotype unknown, natural infection	3200	-0.301307	-1.26631	-0.259181	3.05856	-0.0113985	1.81316	-0.780616	-0.883731	-0.978518	-0.507275	0.439238	-0.870902	-0.0129171	-0.631617	0.242599	0.160686	-0.0101082	0.0832632	0.0282363	0.0337579	0.226076	0.110324	0.206506	0.243777	0.354742	0.387121	0.332073	-1.16497	-0.166884	-1.48415	0.707146	-0.194322	-0.452841	-0.623297	-1.69931	-0.95256	4.42134	-0.273081	1.11874	-0.0505545	1.19317	0.304202	2.19173	1.25739	0.0274907
Field serum8	ND	NA	genotype unknown, natural infection	12800	-0.0879844	-0.180584	-0.0235777	1.56983	-0.0507868	2.0151	-0.0576462	0.141619	-0.0200849	-0.13293	-0.0296824	-0.0362746	-0.00327142	-0.0968799	1.73844	0.427611	0.156622	0.2343	0.261956	0.337327	0.425919	0.727016	0.8098	1.13649	0.384092	0.933062	0.323864	-0.0976633	-0.0387057	-0.153836	-0.00987335	-0.0871745	-0.0805357	-0.109948	-0.0835844	-0.0874475	0.0134874	0.00345254	2.81928	0.69283	2.61549	0.331892	0.360885	0.35993	0.175127
Field serum9	ND	NA	genotype unknown, natural infection	3200	-1.6723	-2.51399	-1.57484	1.04461	-1.31168	-1.09546	-2.10248	-1.262	-1.71897	-1.16229	-1.8306	-2.21633	-1.00137	-2.71688	-0.0310413	-0.0907289	0	0.0390515	0.0148737	-0.060121	0.0567904	0.0549748	0.147138	0.0192385	-0.0767653	2.10399	2.11911	-1.55869	-1.50377	-2.27101	-0.575312	-2.22561	-1.90303	-0.167412	-1.89308	-0.810097	2.21333	-1.50502	4.9379	2.30171	4.97523	0.145786	0.367269	0.0297473	0
Field serum10	ND	NA	genotype unknown, natural infection	25600	-2.57051	-3.79409	-0.216865	1.55503	-1.66376	0.13874	-2.08527	-0.812372	0.0551472	-2.85964	-0.250984	-1.34165	-0.209347	-2.2067	1.18425	-0.171198	3.79449	0.287586	0.433243	0.632531	2.50419	1.4251	1.46709	0.751327	1.17406	3.10545	2.4841	-3.01908	-0.439692	-3.30659	-0.687343	-1.68594	-2.08213	-3.12032	-1.59329	-1.82544	-1.34397	-1.77161	2.82365	1.06219	2.76388	1.30837	0.0466846	3.71378	0.796035
Field serum11	ND	NA	genotype unknown, natural infection	25600	-0.282682	-0.931734	-0.12945	0.122485	0.2492	-0.0978536	-0.554889	-0.177527	-0.496382	-1.53579	-1.0407	-2.11031	-2.15266	-1.21685	0.121827	0.104032	0.146534	0.199309	-0.0566417	0.0679507	0.0391076	0.124	0.0478837	0.0657943	-0.105942	4.31915	4.20595	-1.35975	-2.03246	-1.98101	0.835265	-0.626018	-0.42081	-1.00618	-0.463	-0.947323	0.923712	-1.7421	0.232834	-0.887685	0.314834	2.67343	2.5277	2.30307	1.21051
Field serum12	ND	NA	genotype unknown, natural infection	12800	0.375078	-2.08209	0.345069	2.12206	3.79312	2.55565	-0.963791	6.26947	-0.27911	-1.1255	-1.24883	-2.03631	-1.56797	-2.03832	0.085924	1.85538	0.975845	0.241871	0.161751	0.10633	0.504909	0.0889523	-0.0399741	2.81892	1.2406	5.75091	5.82477	-1.64877	-1.34917	-1.27097	0.529595	-0.0544612	-0.677273	-2.24473	-1.80158	-1.47858	4.10016	5.71805	6.16501	5.88045	5.94241	5.02173	1.5391	1.13288	0.257786
Field serum13	ND	NA	genotype unknown, natural infection	3200	-0.723632	-1.50156	-0.82296	1.47615	-0.52453	-0.722182	-0.554016	-0.905004	-0.289895	-0.231162	1.2819	-1.17656	-0.684469	-1.89169	0.110191	0.407706	0.164161	4.2097	0.292724	0.203226	0.439787	0.174448	0.227981	0.138614	0.397633	6.32657	7.09915	-1.25756	-0.802735	-1.66248	0.185393	-1.66834	-1.23368	-1.67347	-1.66203	-1.76033	-0.921197	-1.19264	2.76279	-0.0203696	2.25209	3.21846	0.736954	0.313184	4.81458
Field serum14	ND	NA	genotype unknown, natural infection	1600	-0.00563461	-1.84739	0.00195736	3.46888	-0.103442	2.46362	-0.742902	3.36409	-0.358036	-0.722807	3.89194	-0.187859	-0.12233	-0.15615	1.11271	2.41286	0.259801	0.360611	0.628374	0.724973	3.31606	1.25647	1.33924	4.23823	2.41641	3.11807	3.24563	-1.16967	-0.064325	-1.29704	4.40816	-0.145881	0.0188709	-0.316577	-0.0681976	-0.157963	1.33037	-0.345028	5.04492	5.02764	5.01496	2.87254	4.18302	3.15438	2.05363
Field serum15	ND	NA	genotype unknown, natural infection	800	-0.431232	-0.0970989	-1.85507	-0.301072	-0.0468423	-0.411154	0.705072	-0.751368	0.0502734	0.0541359	-1.09743	5.25868	-1.72257	-0.331887	0.157249	-0.0589068	0.0747469	0.226859	0.0190913	0.0750047	0.760925	0.0220893	-0.0335571	0.0956405	1.17301	2.29415	2.40517	-0.370922	-1.86747	-0.0537562	-2.05473	-0.0632195	0.060853	-0.122648	-0.519995	1.18371	0.0116387	2.0192	-0.363956	1.47506	0.0631045	1.48822	0.0148266	0.15822	0.181776
Field serum16	ND	NA	genotype unknown, natural infection	1600	1.58358	-2.69463	-0.516357	0.0402249	-1.3099	0.00690103	-1.53282	-1.67294	-1.84286	-2.2069	-2.66561	-2.22372	-2.26105	-2.26189	0.0712768	0.157586	0.351307	0.105769	0.11847	-0.0555768	0.368437	0.278443	0.8743	0.0106868	0.364684	1.091	0.471352	-2.06212	-1.14525	-2.26728	-1.12361	-2.30342	-1.74755	-2.09709	-0.467976	-0.257419	-1.57233	-1.90989	1.28547	0.783593	1.02954	0.131245	0.191593	0.727765	0.257654
Field serum17	ND	NA	genotype unknown, natural infection	6400	-4.65591	-6.09436	-3.22418	-3.63583	-5.23621	-4.12108	-1.17717	-3.96523	-4.05181	-5.38048	-5.27592	-5.52466	-2.0861	-5.74708	-0.0254542	-0.714043	-0.894616	-0.632134	-0.337497	-0.374041	2.14673	-0.0382826	-0.0164685	-0.208339	-0.215659	2.15991	2.57092	-3.82924	-3.92207	-5.96101	-0.403129	-3.63912	-5.54679	-6.15566	-6.04267	-6.33432	-5.55471	-5.26615	-0.864291	-4.18406	-1.85764	0.323445	0.587124	-0.235079	-0.21729
Field serum18	ND	NA	genotype unknown, natural infection	12800	-0.502772	-2.75508	-1.3144	5.8039	-1.45785	1.04229	-0.945761	-0.987371	-2.06006	-2.54112	-1.53819	-0.0988133	-0.404621	-1.38712	0.237878	0.0355073	0.116015	0.237013	-0.237776	-0.169288	0.725274	0.0970186	0.0442711	1.30353	0.454055	5.53426	5.39845	-1.83024	-1.50313	-1.71466	1.57219	-1.45931	-1.6713	-2.14969	-2.46382	-1.79712	2.68122	1.46992	1.99705	1.50323	1.84583	5.11986	6.3677	4.09769	2.47005
Field serum19	ND	NA	genotype unknown, natural infection	1600	-0.287686	-2.19831	-0.969975	1.11349	-1.74503	-1.17693	-1.10077	0.0568222	-1.12534	-1.7595	-1.11388	-1.71357	-1.06763	-1.70273	0.0595073	0	0.127827	0.0874628	-0.00335122	-0.0019633	0.0427501	0.109633	0.0376119	0.0469262	1.16e-18	1.47517	1.09523	-1.78241	-1.36767	-1.46046	-0.735497	-1.3109	-1.68214	-1.18633	-1.98822	-1.98933	3.6376	-0.684905	2.11973	1.86769	1.97137	0.148618	0.902155	0.297181	0.128991
Field serum20	ND	NA	genotype unknown, natural infection	6400	-0.974557	-0.93774	-0.0268812	2.16252	-0.0857053	0.0505066	-0.00431962	-0.0977556	0.0204887	-0.00714207	0.061202	-0.0857614	0.0014619	-0.035032	-0.898638	-0.366685	-1.21969	-0.757594	-0.859177	-1.11043	3.2225	-0.942647	0.145186	-1.35538	1.96053	2.83057	2.51636	0.0436021	0.0088716	-0.701148	-0.0135527	-0.741608	-0.0660731	-0.0981466	-0.203698	0.0136368	-0.136821	-1.24689	1.32163	0.017561	1.43757	2.203	-0.463498	-1.52115	-0.789093
Field serum21	ND	NA	genotype unknown, natural infection	3200	-0.182135	-1.22303	-0.139151	1.69923	-0.212518	1.83399	-0.20279	0.346826	-0.263456	-0.154425	0.204972	-0.536573	-0.187148	-1.39895	0.276105	0.321466	0.221139	0.113776	-0.0140072	0.0806053	0.748668	0.131517	0.423067	0.178497	0.321575	3.38131	3.38723	-0.995282	-0.428773	-1.20287	-0.464724	-0.47796	-0.246409	-1.5308	-0.560303	-0.896969	-0.622918	-0.746162	2.92948	0.182212	2.72797	0.845252	1.79496	0.32043	0.189985
Field serum22	ND	NA	genotype unknown, natural infection	3200	-0.722296	-0.212511	-0.648295	-0.00126863	-2.1729	-0.559596	-2.01728	-1.53356	-1.4283	-1.48422	-3.34695	-2.93931	-0.82317	-1.14598	0.350059	0.449563	0.207965	0.104919	0.0292909	0.111741	0.150929	0.0270947	0.0686419	0.119065	0.253466	0.302504	0.26258	-2.0213	-1.46185	-1.07658	-0.893753	-0.979882	-1.16466	-0.688461	-0.326849	-0.199983	-0.0494399	1.88331	0.476118	1.92042	1.40524	0.106062	0.385733	0.0744111	-0.0892673
Field serum23	ND	NA	genotype unknown, natural infection	6400	-0.281718	-1.71251	0.339944	1.23311	-0.226824	1.26665	-0.744016	-1.16549	-0.731814	-1.10908	-0.330828	-0.920025	-0.898397	-1.53925	0.14133	0.105128	0.114651	0.158104	0.173407	0.199098	0.405409	0.131309	0.0234652	0.0767136	0.165059	2.04423	1.23926	-1.29216	-0.95331	-1.70069	-0.839536	1.22176	-0.995908	-2.00089	-1.30286	-1.92957	-0.862228	-0.910772	2.53214	1.87e-05	2.36829	0.291372	1.3393	1.05931	0.357612
Field serum24	ND	NA	genotype unknown, natural infection	800	-1.43224	-2.30716	-0.47737	2.28026	-0.954362	4.47685	-0.164967	-1.22486	0.0456682	0.0923559	0.367669	-1.36458	4.31884	-2.92815	-0.177575	3.71174	-0.197826	-0.158281	-0.131286	-0.282501	4.99133	1.44715	2.63277	4.26181	2.0651	1.19849	0.568393	0.358029	0.0205983	-1.93406	0.202374	-0.179089	1.31249	-1.00945	-2.53852	-2.06078	-0.431794	-0.438861	2.87239	0.106653	2.40227	0.507771	2.94865	-0.0226997	-0.120557
Field serum25	ND	NA	genotype unknown, natural infection	6400	-1.76103	-1.11767	-1.37827	0.142705	0.582428	1.68267	-1.36883	-0.6865	-0.0717289	-0.0575232	-0.284245	0.36119	-0.10233	-2.57244	0.0351602	-0.147688	-0.128839	-0.0595263	0.0903499	0.0397303	3.04563	0.228097	1.63619	-0.0898345	1.74879	2.5368	2.4464	-1.70662	-1.10074	-2.39276	-0.271364	-2.06671	-1.42154	-0.954994	-2.42731	-2.08795	1.34115	-1.34922	1.45205	0.882085	2.04723	1.62544	0.0983335	0.105788	0.187562
Field serum26	ND	NA	genotype unknown, natural infection	1600	-4.49827	-3.73623	0.198927	-2.31696	-0.913243	-2.35444	-0.11577	-3.23177	0.0397289	0.0390824	0.0308712	-3.98001	0.0546964	-6.6011	-1.69877	1.37809	-0.306441	-0.0778844	-0.927077	-1.23102	2.05927	-0.927741	-0.983108	-1.07317	4.45748	1.61568	1.57985	-0.0533502	0.0805484	-6.33966	-1.15353	-4.40637	-5.68273	-5.67345	-5.89252	-4.74734	-0.213658	-0.0555062	-0.017558	0.0250594	-1.39727	0.439771	1.2993	-2.15446	-1.48468
Field serum27	ND	NA	genotype unknown, natural infection	3200	-0.103334	-0.00493951	-0.0177772	-0.00588168	-0.030115	-0.0655217	-0.0115336	-0.0945601	0.0301507	0.130556	0.0479571	-0.0210067	-0.0514398	-0.267028	-0.195922	-0.669073	-0.873662	-1.10561	-0.231952	-0.375567	3.49999	-0.370914	-0.370668	-0.608386	3.36375	2.98319	2.95291	0.000861233	0.0403603	-4.56858	-0.017079	0.119913	0.0182427	-0.0325721	-0.103563	-0.0150259	-0.0614877	0.00631562	-0.00702785	0.0716347	-0.0125462	2.32449	-0.699935	2.22154	-1.1594
Field serum28	ND	NA	genotype unknown, natural infection	3200	-0.867692	-1.51722	-0.7195	0.178498	0.158713	1.73879	-1.18436	0.318215	-0.531388	-0.199592	-1.16309	-1.64643	1.79467	-2.58919	-0.71921	-1.10897	-0.568763	-0.279179	-0.62148	-1.15828	3.42933	0.457494	0.781819	-0.521788	2.56794	3.18431	3.10141	-1.41284	-0.766218	-0.928796	-0.691196	-1.59729	-0.956585	-1.22824	0.00289353	0.0215343	0.881608	-0.559673	1.3839	0.646433	1.74132	1.54951	1.93405	0.661122	0.103114
Field serum29	ND	NA	genotype unknown, natural infection	6400	-0.126508	-0.236248	-0.245688	1.60312	0.185472	1.20908	0.77961	-0.152838	-0.301719	-0.078399	-0.139477	-0.0902666	0.0218501	0.0548366	0.377916	0.837359	0.163009	0.170872	0.285953	0.170035	1.65051	0.0837969	0.15365	0.140108	0.355952	2.20033	1.92856	-0.0151502	0.0395392	-0.492467	1.87687	-1.20087	3.69589	4.00906	-0.329645	-0.0609533	7.63736	1.33632	3.14037	4.28513	5.19479	1.06547	0.655421	0.239091	0.231602
Field serum30	ND	NA	genotype unknown, natural infection	3200	-2.43988	-2.53409	-1.98274	0.0510718	-3.07963	-0.101669	-2.63489	-2.85913	-0.536146	-2.20665	-0.457997	-2.16434	-1.79768	-1.62685	0.157361	0.0964061	0.0989211	0.360998	-0.0127675	0.0780279	0.313689	0.226834	0.0634129	0.147519	0.572032	7.30072	7.48165	-3.00049	-1.87366	-3.43619	-2.46594	-2.22005	2.60692	2.54413	-2.80262	-2.48149	-1.71346	-1.94977	0.555854	-0.6211	2.20131	4.56408	0.950016	0.0313909	0.0837406
Field serum31	ND	NA	genotype unknown, natural infection	6400	0.789378	2.81826	0.338228	2.69756	0.513699	1.49858	-0.964039	-0.432845	-0.576215	-0.752854	3.4549	0.159974	2.32817	-1.79839	0.00853306	0.0244548	0.112333	3.47148	0.20278	0.0645102	0.379411	0.0733788	0.12702	0.260714	0.26612	4.05717	4.08775	-0.153942	-0.382317	-1.29644	0.574046	-0.34967	-0.564786	-1.63264	-1.24651	-1.46672	3.27452	-0.829373	2.92779	1.87474	2.71847	3.18289	2.83049	2.42588	4.24452
Field serum32	ND	NA	genotype unknown, natural infection	3200	0.312317	0.418946	0.397714	-0.151198	-0.679131	0.392066	-0.637282	-0.0251581	-0.518573	-1.12366	-0.748541	-1.68535	-1.1253	-1.28321	0.229824	0.234273	-0.0601471	0.092358	0.0729254	-0.0529392	0.820325	0.164205	0.156726	0.0696783	0.122394	2.6538	2.31898	-1.09233	-0.461326	-0.369695	0.57311	-0.279607	-0.126826	-0.206109	-0.132467	5.50111	-0.371841	-0.00548336	0.84115	-0.172041	0.0794093	0.503006	1.32869	0.189337	0.0272239
Field serum33	ND	NA	genotype unknown, natural infection	1600	-0.598385	-2.8836	-1.08982	-0.500224	-0.898731	0.737116	-1.24601	-0.442242	-1.62391	-2.25089	-2.62997	-2.58048	-0.422973	-2.01666	0.0987493	0.157251	0.087816	0.0174891	-0.0148737	0	0.086126	-0.0726488	0.0895024	-0.105942	0.00818775	0.0654824	0.026967	-1.7926	-1.62092	-1.8572	0.544195	-0.376142	-2.05895	-2.78858	-1.84576	-2.78397	-1.76269	-1.13055	0.484267	-1.17638	0.285386	0.0785905	0.0586188	0.0911017	0.0280249
Field serum34	ND	NA	genotype unknown, natural infection	3200	-1.57346	1.10442	-0.907449	0.211573	-0.890623	-0.37207	-0.234088	-0.431807	-0.570396	-1.4891	-1.32231	-1.4654	-1.20515	-1.80733	0.134746	0.261612	0.187097	0.156561	-0.00853676	0.142449	1.54701	0.129741	0.231068	0.202672	0.340748	5.62561	3.63863	-1.34566	-1.39072	-1.31942	-0.195229	-0.248412	-1.18558	-1.00461	0.098896	-0.679212	-1.41236	-0.535424	4.72786	3.55475	4.93418	0.318018	5.76462	4.19325	0.0600353
Field serum35	ND	NA	genotype unknown, natural infection	3200	-0.693814	-1.63499	-0.572149	2.41324	-1.24159	2.73006	-0.92829	-0.50936	-0.321575	-0.310203	1.55833	-0.55625	-0.252351	-0.606353	0.230826	0.207438	0.252021	0.146841	0.0593468	0.0836966	0.637461	0.296165	0.250606	0.118673	0.158627	3.78834	6.12649	-1.37161	-0.429367	-1.83691	2.195	-1.01391	4.0755	3.22988	-0.780466	-0.0342277	6.12886	-1.3839	3.96259	4.51334	4.35922	4.83575	4.08755	2.45646	0.209915
Field serum36	ND	NA	genotype unknown, natural infection	1600	-0.714042	-1.52781	1.22645	0.028994	-0.73848	-0.66215	-0.15566	-0.495255	-0.140189	-0.684552	-0.131871	-0.744938	-0.129483	-0.461059	0.201824	0.144154	0	0.0223893	0.0492628	0.0412985	0.283478	0.114205	0.086146	0.0546947	0.163728	2.97399	3.71177	-0.917609	-0.445546	-1.25321	-0.517389	-0.736692	-1.12067	-0.601318	-1.20855	-0.759355	3.50647	-0.815858	2.7379	0.0557873	2.38046	1.4308	2.3405	3.11702	0.0461731
Field serum37	ND	NA	genotype unknown, natural infection	6400	-0.0627973	-0.0814768	0.10485	-0.241358	-0.395419	-0.463581	-0.674316	1.5602	-0.557528	4.77175	-0.628278	-0.326413	0.260085	-0.926294	0.135119	0.127827	0.16685	0.018306	-0.0277476	2.33749	0.216149	0.078789	0.141766	0.0482618	0.0277476	3.02205	2.99607	-0.916351	-0.391892	-0.200166	-0.431418	0.020985	-0.215345	-0.408455	-0.556996	-1.67992	0.187674	-0.171562	0.0314769	2.45321	2.44759	2.50479	1.91618	0.178408	-0.0367999
Field serum38	ND	NA	genotype unknown, natural infection	3200	-0.278115	-0.773147	0.163293	0.423443	-0.232165	-0.4903	1.46452	-0.430931	-0.214878	-0.449684	-0.497459	-0.796171	3.80283	-0.701078	0.128925	0.0206434	0.0797683	0.224576	0.146485	0.284554	1.08159	0.0915194	0.812224	0.409892	1.15045	9.33846	9.20427	-0.38112	-0.628941	-0.498973	0.214143	4.4207	1.13142	-0.692648	-0.230864	-0.576118	-0.364105	-0.252583	2.2884	0.559452	3.01456	6.28257	7.935	5.86247	3.98461
Field serum39	ND	NA	genotype unknown, natural infection	1600	-0.392312	-0.531787	-0.517212	0.324091	0.891468	0.438306	-0.256522	-0.225917	-0.31234	-0.439302	4.06277	-0.391594	0.0349274	-0.684097	1.36299	0.733836	0.00566941	0.287327	0.449184	0.55219	2.73692	2.30428	1.74566	1.32869	2.03731	5.82489	5.26661	0.495553	-0.717687	-0.871409	0.157049	-0.304156	-0.330988	-0.488641	-0.397334	-0.632818	2.70181	-0.542823	0.145156	-0.311745	0.228306	4.75188	1.11433	0.621774	0.876625
Field serum40	ND	NA	genotype unknown, natural infection	3200	-0.23525	-0.451504	-0.169441	1.12952	-0.188986	2.311	-0.03395	0.0887554	-0.124444	-0.224683	4.77787	-0.134892	1.38707	-1.74025	0.0585625	0.111693	1.15213	0.0117179	0.0889695	3.98667	0.180288	0.0734931	0.223633	0.273482	0.204992	1.29603	0.881613	-0.403458	-0.16169	-0.447961	-0.146866	3.20662	2.49336	1.61632	-0.65478	2.92398	3.45962	2.08259	3.32407	4.00208	4.1931	0.204664	2.27789	2.59875	0.157189
Field serum41	ND	NA	genotype unknown, natural infection	6400	-1.27723	-3.00343	-0.10682	-0.561825	-1.58246	-0.727504	-0.882002	-3.65641	-0.217286	-3.14397	-1.17308	-1.98707	-1.23765	-3.4791	0.10913	2.91757	0.238219	2.84275	0.422556	-0.0366294	0.443123	-0.109799	-0.0240605	-0.0285139	1.03304	2.4432	3.33821	0.042129	-1.57611	-3.88644	-0.621813	-0.331496	0.304894	-3.09658	-1.46444	-0.424996	-0.795911	-2.13006	-0.452931	-1.29017	-0.396549	0.346807	1.42686	0.203327	0.331483
Field serum42	ND	NA	genotype unknown, natural infection	3200	-0.0473442	-0.402698	-0.0681056	1.1136	-0.109487	1.0669	-0.210176	-1.29409	-0.488674	-0.334941	-0.120018	-0.0706857	-0.201863	-1.38891	0.367211	0.993461	0.130222	0.32187	0.185782	0.232257	0.830285	0.102174	0.0881361	1.91992	0.875734	9.28327	9.42481	-0.269385	-0.068958	-0.759409	-0.330837	-0.11314	-0.14037	-0.208604	-0.267886	-0.0745713	-0.23838	1.03781	1.55208	0.153528	1.96848	2.53914	1.78236	0.368805	0.132116
Field serum43	ND	NA	genotype unknown, natural infection	3200	0.019056	-1.13812	0.428762	4.96101	0.0452258	0.318815	0.153341	-0.643467	-0.736149	-0.666002	2.97028	0.262621	-0.263685	-0.850751	0.37228	0.219061	3.65684	1.32519	0.122772	0.176867	1.00665	0.26356	0.117482	0.176437	1.04006	5.28319	5.30518	-0.257961	-0.746781	-0.425248	-0.523707	1.81229	-0.769622	-1.22248	-0.251427	-0.77164	7.14008	0.396095	2.47519	1.03991	2.28737	4.12945	3.67528	3.57918	1.1435
Field serum44	ND	NA	genotype unknown, natural infection	6400	-0.339928	-0.884628	0.150099	2.35762	-0.348831	4.05924	0.205338	-0.0503651	-0.315422	-0.378951	3.47441	1.01992	2.53861	-0.843925	0.399451	0.152764	2.14669	0.10461	0.228466	0.301837	1.71073	0.36365	0.246842	0.134448	1.08376	7.2206	7.33142	-0.622787	-0.317941	-0.451518	2.70402	1.60866	4.59796	5.2927	1.59395	4.46464	1.69528	1.50849	4.09506	1.46825	4.3403	3.59911	7.03232	2.81006	0.307596
Field serum45	ND	NA	genotype unknown, natural infection	3200	-0.120152	-0.0450981	0.0617392	3.24449	-0.0594678	4.00038	0.154519	-0.168266	-0.114974	-0.184748	0.0472892	0.0468058	-0.023621	-0.212006	0.257006	0.390183	0.277051	0.186816	0.49417	0.25481	0.815531	0.155225	0.0733785	0.081186	0.898691	2.66083	2.4518	0.00852614	-0.194947	2.66522	-0.0447894	0.0607229	-0.0356545	-0.00312103	-0.0478881	0.0729438	0.0699403	1.29315	2.51583	1.28708	2.56399	0.698694	0.772621	0.230944	0.143701
Field serum46	ND	NA	genotype unknown, natural infection	12800	1.70653	-0.359975	1.70127	2.36043	0.421017	3.31624	0.233721	-0.00608847	-0.0579823	0.0256844	-0.15476	-0.160939	1.92329	-0.687097	0.415543	1.16216	0.15851	0.164474	0.311639	0.177891	0.669099	3.57517	4.81525	0.379331	1.95298	4.34525	4.28107	0.0100362	0.0162404	0.76164	0.383942	0.538002	1.69063	0.220868	-0.342917	0.736132	0.780211	0.581528	2.80902	4.32149	3.43945	2.48763	6.85926	3.05081	0.545525
Field serum47	ND	NA	genotype unknown, natural infection	3200	0.611673	-0.23863	0.463143	4.18912	0.476569	2.05361	0.558156	0.965776	-0.172674	-0.687554	1.71078	-0.319003	-0.0793376	-0.229356	1.33365	3.79239	0.810222	1.27247	3.59997	0.913498	1.36534	0.695546	7.64389	4.00265	1.5619	2.87021	2.89364	-0.213508	-0.61535	-0.231857	0.663552	0.764113	5.8954	0.775324	0.000260356	-0.518661	2.68872	1.17325	2.62767	1.38122	2.83308	1.72482	3.61557	1.1328	1.74944
Field serum48	ND	NA	genotype unknown, natural infection	12800	3.24397	-2.27538	-0.663456	0.342707	-1.21933	0.078853	-0.589531	-1.9863	-0.547589	-1.01561	-0.607557	-0.966443	-0.567947	-1.77847	0.0441775	0.257697	-0.0100889	-0.00911683	0.135994	0.0419101	3.40825	0.0552417	-0.0520522	0.0423494	0.281328	6.68744	6.41535	-1.81381	-0.945388	-1.80418	-0.808011	-0.715595	-0.675093	0.7985	-0.53069	3.80426	-0.738784	0.252152	3.26244	3.23797	4.18487	3.53286	8.75436	4.04767	1.57718
Field serum49	ND	NA	genotype unknown, natural infection	12800	-1.0967	-1.82507	-0.0519796	0.856631	-0.843985	2.50777	0.389764	-0.559535	-0.610594	-0.790091	1.04237	-0.8975	1.76908	-1.04719	0.3321	1.11445	0.314947	4.80413	0.262614	3.3781	0.84975	0.106786	0.289043	0.342689	1.35599	7.29049	8.11016	-0.811953	-0.333959	-1.23681	-0.38129	5.18943	-0.932192	-1.01805	-1.51939	-0.309349	-0.524404	-0.902332	4.08206	4.15064	5.35718	7.60047	7.20934	5.45825	4.93417
Field serum50	ND	NA	genotype unknown, natural infection	6400	0.00601233	-1.61332	0.0601946	2.14373	-0.347866	-0.203884	1.34548	-0.698783	-0.317581	-0.710483	-0.458514	-0.653311	5.0742	-0.50375	0.400854	0.189963	0.273303	0.275139	0.270284	0.446549	4.52893	0.144996	0.255606	0.319546	1.46824	5.87162	6.03503	-1.10652	-0.7608	-0.7045	-0.415393	5.54764	-0.56426	-1.21487	0.632257	4.58155	2.16844	-0.703023	7.55704	3.14845	7.5684	3.8534	1.46671	0.508706	0.357457
Field serum51	ND	NA	genotype unknown, natural infection	12800	-0.676509	-0.94189	2.64012	1.40527	-0.327177	-0.227265	0.427862	-0.203925	-0.467755	-0.844912	-0.395451	-0.770863	-0.0339293	-0.875529	0.432898	0.101537	-0.0625658	0.0740006	0.25039	0.209927	0.849724	0.193774	0.310995	0.157565	1.20338	7.00739	7.18671	-0.4138	-0.24055	-0.724769	-0.334924	0.0141575	-0.39823	-0.952622	-0.7511	-0.496402	5.42265	-0.683747	2.40208	0.167559	2.30215	4.55442	8.3438	3.20188	0.956166
Field serum52	ND	NA	genotype unknown, natural infection	12800	1.38964	-0.685171	0.798081	2.24906	1.0001	1.78652	0.0768218	-0.187837	-0.201323	-0.481358	0.441963	-0.484888	-0.0553295	0.839928	1.30463	3.11117	0.249733	0.279216	0.447569	0.340122	1.53806	0.83647	0.534063	0.913448	1.30282	4.72192	4.77029	-0.61541	-0.273476	0.112401	-0.349343	2.75773	-0.504463	-1.40977	1.23846	0.603864	-0.232449	0.356045	2.58277	2.69779	2.78551	3.13653	4.66616	2.50013	1.073
Field serum53	ND	NA	genotype unknown, natural infection	25600	-0.55873	-1.36653	0.686145	2.99385	-0.346249	-0.381695	1.23616	-0.0186805	-0.326743	-0.382373	2.32048	-0.761513	-0.16364	-1.25051	0.238219	0.232085	-0.0568734	0.0403605	0.409188	0.102642	0.789392	0.113793	0.0774614	0.0521637	0.472214	9.10224	8.55794	-0.410626	-0.205403	-0.666407	0.137745	7.63489	-0.547799	-0.98896	5.00694	5.60635	4.12528	-0.480781	5.28446	4.32481	4.51674	3.79337	6.69751	1.24586	0.151569
Field serum54	ND	NA	genotype unknown, natural infection	12800	0.00327996	1.69741	-0.195123	1.17474	0.0759085	3.70376	-0.272288	-0.127747	0	-0.342496	-0.0769649	-0.243697	-0.191736	1.13307	0.0332471	0.0544478	-0.0544478	5.98992	0.0532257	-0.029547	2.96981	0.0630113	0.0280144	-0.000863164	-0.0541368	4.30634	4.44149	-0.34231	-0.0376649	-0.396474	0.811483	-0.20385	0.0414947	1.32421	0.138587	0	5.41353	7.00432	8.01397	-0.469106	-0.450729	2.58081	4.26329	0.00773483	4.77125
Field serum55	ND	NA	genotype unknown, natural infection	25600	-0.0301377	-0.421338	-0.199905	2.62587	-0.414666	1.86477	0.0527132	-0.935336	-0.0488733	-0.278394	-0.320003	-0.404716	0.130512	-0.50996	1.24736	1.83478	0.449577	8.70926	1.36765	0.11861	1.86148	1.20338	0.947533	0.835171	1.52088	8.05769	7.97292	-0.515645	-0.402107	-0.10928	-0.230755	1.80378	0.119596	-0.367367	-1.02005	4.15746	3.76575	-0.400177	3.12372	0.418475	3.55241	4.87748	7.34475	6.96044	8.30516
Field serum56	ND	NA	genotype unknown, natural infection	12800	3.69424	-1.38215	-0.222231	4.62643	-0.205195	0.18104	0.822406	-0.82935	-0.152443	-0.278826	-0.107847	-0.379916	-0.0319503	-1.37704	1.30311	0.506171	0.321928	3.42338	1.74797	0.982437	3.7345	0.999688	0.858721	1.61852	1.68818	8.51126	8.70468	-0.990586	2.622	-1.37367	-0.0447044	5.10137	-0.487501	-0.120949	1.29851	6.36887	7.24734	-0.557592	5.66709	3.66596	5.66289	5.29863	3.92949	1.01069	2.57893
Field serum57	ND	NA	genotype unknown, natural infection	6400	0.926259	2.6878	-0.0823667	-0.10864	5.05552	0.233744	0.974864	0.0396983	-0.192547	0.0620973	-0.134423	0.0687203	-0.143488	-0.0918856	0.238698	0.402429	0.273468	0.258734	0.186609	0.160877	0.70154	0.0515467	0.0896429	0.0853018	0.258964	6.91743	6.43019	-0.158534	0.893871	0.0728801	0.124711	0.222183	1.519	-0.071083	0.0262193	0.0926988	0	2.58528	1.44687	3.92379	5.2367	2.73077	7.22351	0.307591	0.318399
Field serum58	ND	NA	genotype unknown, natural infection	12800	-0.703847	-1.52502	0.0251336	1.19865	-0.160902	-0.114405	0.284991	-0.644928	-0.339619	-0.305182	-0.250445	-0.617036	-0.175611	-1.02513	0.951856	0.42651	0.132331	0.310044	0.581265	0.734567	1.96534	0.790995	0.304312	0.774656	1.29882	0.653151	0.487499	-0.343373	-0.127769	-1.13452	-0.174755	-0.370585	-0.633601	-0.805035	-0.745404	-0.713138	1.59315	-0.511483	1.63154	0.683192	1.56375	1.15973	5.44487	0.92793	0.295377
Field serum59	ND	NA	genotype unknown, natural infection	25600	0.0241276	-1.03556	-0.095473	3.41931	-0.344365	2.42588	0.227108	-0.184391	-0.051694	-0.29438	-0.0592556	-0.842624	-0.417163	-0.750615	0.64661	0.380253	0.965257	0.204	0.208712	0.247006	2.35356	0.523901	0.705898	0.494242	0.599821	4.96265	4.35125	-0.208992	-0.182687	-0.715674	0.771052	0.0939632	-0.465195	1.21556	5.11517	2.5583	2.70577	1.36548	4.01795	1.67504	4.29151	3.07688	3.01282	0.585883	0.345788
Field serum60	ND	NA	genotype unknown, natural infection	12800	1.89307	-1.1146	-0.110765	1.30319	0.0107009	0.803256	-0.690359	1.74151	0.311165	-0.500659	-0.186005	-0.155352	-0.237649	-1.05377	0.129808	1.08832	0.0153829	0.997659	0.097527	0.0910719	0.862076	0.233317	0.217898	0.256388	0.647164	6.69142	6.62629	-0.362421	-0.0120153	-1.59219	0.641458	-0.115733	-0.709423	-0.753998	-1.09513	0.02158	5.24255	0.0255583	1.60029	4.19778	2.98152	5.98672	3.12836	2.80707	1.46615
Field serum61	ND	NA	genotype unknown, natural infection	3200	-0.139306	-0.764927	-0.156859	0.087041	-1.44906	-0.375925	-1.79688	-0.731637	-1.84551	-0.218763	-0.457564	-1.49869	-1.68326	-0.732486	0.0291463	0.0583046	-0.117064	0.0883651	-0.0295554	0.00858259	0.347469	0.22305	0.0883651	-0.061512	0.0706125	0.888149	1.09929	-1.92221	-0.0134784	-1.83449	-0.624209	-0.646044	-0.0761941	-0.0448755	-1.90359	-0.104945	-0.60613	-0.0218669	1.35106	0.0349492	0.838326	0.460432	0.0280249	0.131138	0.0405072
Field serum62	ND	NA	genotype unknown, natural infection	12800	1.65632	-1.99103	2.05344	2.71302	-0.303763	1.08866	-1.01417	1.50704	-1.16326	-1.39233	-0.100483	-1.23057	-0.557681	-1.0991	0.129358	0.456561	0.101686	0.0769757	0.0392612	0.0328738	1.22854	0.0621172	0.206107	0.103383	0.757205	9.54098	8.82895	-0.787989	-0.61893	-0.995491	3.84027	-0.365872	-0.257796	-1.1672	-0.848253	3.49527	2.09486	-0.349421	3.82457	1.01531	3.95163	6.78372	2.31778	0.868483	0.549277
Field serum63	ND	NA	genotype unknown, natural infection	25600	2.11439	-2.50044	2.88098	2.1642	0.144505	1.49975	-0.785572	0.0554706	-0.186941	-0.452086	0.773724	-0.783399	-0.273817	-1.86351	0.523644	0.141862	0.269322	2.42217	0.381646	0.445216	1.4194	0.584833	0.916672	0.302036	1.45005	5.45923	5.54958	-0.651246	-0.807055	-1.67942	5.16025	-0.202397	-0.666198	0.782844	-0.742027	-0.178849	0.410593	-0.282988	3.21322	5.80403	2.85854	4.49221	8.04889	2.45901	0.633207
Field serum64	ND	NA	genotype unknown, natural infection	1600	-0.0177306	-0.418643	0.249235	3.29997	1.02083	7.19104	-0.26692	-0.410222	-0.00277335	-0.053266	0.00946082	-1.1155	-0.0136971	-1.49855	0.317816	-0.012331	2.13561	1.43327	0.0480559	0.186301	0.471884	0.154276	0.163926	0.166412	0.538073	5.11479	4.51289	-0.448294	-0.34856	-1.34865	1.73602	1.67055	-0.244424	-1.4753	-1.27426	1.00908	2.71178	-0.1758	3.8358	1.60639	3.83625	3.97146	1.11739	2.89402	0.679426
Field serum65	ND	NA	genotype unknown, natural infection	1600	-0.29752	-1.23788	0.00213403	2.48741	-0.198521	0.806001	-0.6596	3.78297	-0.710881	-0.624087	3.73756	-0.913366	-0.382334	-1.57552	0.382562	0.223712	0.258981	0.039894	0.19162	0.129749	0.209537	0.0924094	0.136841	0.168935	0.255	5.08473	5.53462	-0.301577	-0.540039	-1.00807	-0.157071	-0.549686	-0.560376	-0.7621	-0.593799	-1.39834	-0.0437215	0.174382	4.26414	4.97139	5.09353	5.50814	5.89522	3.60889	0.203325
Field serum66	ND	NA	genotype unknown, natural infection	200	-0.949794	-4.17008	-2.46195	-1.02819	-3.24927	-2.13944	-0.773162	-2.38882	-2.87858	-1.76352	-1.3106	-2.34706	-2.33682	-3.99164	0.0899883	0.0105308	0.336725	0.119469	-0.0688119	0.0827353	0.731974	0.108325	0.038238	0.0687695	0.158978	4.00953	4.38238	-2.60354	-0.962554	-3.70222	0.17929	-2.25624	-3.33493	-4.10381	-3.80565	-3.36794	-2.51343	-2.65308	0.581303	-0.598056	-0.0189839	5.86583	3.67365	1.7383	0.265736
Field serum67	ND	NA	genotype unknown, natural infection	1600	-1.46554	-2.61322	-0.114299	1.43191	-1.44633	2.03756	-0.273044	-1.08405	-1.17335	-1.19405	-1.57351	0.058305	-0.543599	-1.74481	0.39971	0.272258	0.243578	0.344725	0.259027	0.988336	3.45985	0.283171	0.195193	0.30207	1.21376	0.288545	0.918737	-1.73257	-0.206502	-0.129235	-0.0980702	-1.85437	-0.549414	-0.127075	-0.382873	-0.713743	-1.90237	-1.49591	1.65815	0.0603321	1.67028	1.25803	5.40829	2.07029	0.289663
Field serum68	ND	NA	genotype unknown, natural infection	200	-0.0887531	-1.98394	-0.488579	0.484151	-1.82322	-0.497305	-0.868743	-0.833022	-1.21851	-1.61163	2.00934	-1.76048	-1.49773	-1.48017	0.121997	0.121283	-0.0493593	0.0697209	0.0722371	0.111385	0.300757	0.100519	0.175199	0.181629	2.34029	6.37663	6.40887	1.96346	-0.955105	-0.89923	-0.850048	0.408681	-0.683067	-1.03769	-0.381407	-2.15049	1.19837	-1.65378	0.138973	-1.30766	0.0714384	5.5077	0.183453	-0.0397297	0.221193
Field serum69	ND	NA	genotype unknown, natural infection	3200	1.48721	-2.4277	-1.25279	4.53804	-0.403118	0.751728	-1.02812	1.05598	-0.0325562	-0.451473	1.14171	-1.78078	-0.929885	1.21486	0.0182629	0.20592	2.79986	0.300632	0.082383	0.114487	0.935437	0.164754	0.124493	0.0453827	0.038481	2.86517	2.58954	-1.44151	-0.917185	-0.849728	0.821047	-0.875723	-1.30549	-1.59383	2.45057	0.425098	-0.704497	-1.09282	2.2194	1.90425	3.36333	0.784793	5.19436	3.9001	0.329132
Field serum70	ND	NA	genotype unknown, natural infection	1600	0.19705	-0.213868	2.12936	2.53941	2.75099	0.402961	0.19112	0.309657	0.171792	-0.345263	2.32811	-0.349285	-0.0796042	-0.438659	0.149627	0.0931337	0.110306	0.387667	0.174927	0.174904	0.336633	0.0838843	0.142019	0.225463	0.548993	5.41033	5.44774	0.761836	-0.189492	-0.5029	1.75855	1.35712	0.307805	-0.414842	-0.0995991	1.12078	3.64901	-0.35074	5.6331	5.00706	5.53103	4.82896	6.36215	1.85076	0.433503
Field serum71	ND	NA	genotype unknown, natural infection	3200	-0.589051	-2.1034	-0.838883	3.5398	0.150901	-0.0105943	-0.852451	0.0588049	-0.139378	-0.276831	4.47434	-1.62282	-0.880534	-2.00656	3.43271	0.692215	0.626048	3.7201	2.55054	0.580673	1.16073	0.374231	0.810608	0.496426	0.872414	0.765933	1.0494	-1.32539	-0.568685	-1.65453	1.97673	-1.09271	-0.0626737	0.104248	-0.167084	2.84395	-0.958052	-0.750097	1.36306	0.211853	1.48652	0.901668	2.08981	1.45523	3.98626
Field serum72	ND	NA	genotype unknown, natural infection	3200	0.866957	-1.26551	-0.0707448	3.11085	1.29765	0.903774	-0.23136	-0.519536	-0.136868	-0.489371	6.77478	-0.0922662	-0.0453254	-1.23332	1.39189	2.69086	0.885068	0.883932	0.80414	0.671385	2.85872	0.602761	0.577016	0.526667	0.688356	3.94989	4.54622	0.36196	-0.145887	-0.246208	-0.84611	1.9086	1.02632	-0.477832	-0.365458	-1.08824	4.12518	3.66339	5.65468	2.55885	5.78399	4.34442	3.83451	1.00607	0.453012
Field serum73	ND	NA	genotype unknown, natural infection	800	-0.442213	-0.0970199	2.66541	2.01557	-0.135874	0.144371	-0.16907	-0.12787	-0.133498	-0.191736	1.90282	-0.196542	-0.0682126	-0.289113	0.23417	0.350121	0.370224	0.349062	0.0215344	0.233884	0.554139	0.442536	0.315218	0.193361	0.403803	1.71648	2.1994	-0.384632	-0.0372451	-1.56838	0.211824	2.0325	-0.808104	-0.0393972	-0.179653	-0.392273	2.83155	-1.43183	1.88528	-0.0216044	1.92538	1.60104	1.94002	1.43403	0.319823
Field serum74	ND	NA	genotype unknown, natural infection	25600	3.87	-1.23929	2.71941	3.38129	1.69012	2.09729	0.19108	-0.286299	0.996028	-0.150876	2.4915	-0.750393	0.0113727	-1.74227	0.376378	-0.194385	-0.633393	1.98248	0.148719	0.416979	3.22782	0.18629	0.292255	-0.156531	2.8404	5.53587	5.86422	-0.672256	1.83152	-0.317143	2.24756	-0.869345	-0.717429	-1.25675	-1.42731	-1.43768	0.0589631	-0.270555	3.63223	1.65351	3.94522	5.19538	-0.150873	-0.57435	2.13503
Field serum75	ND	NA	genotype unknown, natural infection	25600	-0.970139	-0.415646	-0.199773	0.741254	-0.301515	0.0484742	-0.34398	-0.18678	-0.020678	-0.0168485	0.110607	-1.2246	0.0145821	-1.80922	-0.03154	3.20159	1.3667	2.11333	-0.0751144	-0.198192	2.14356	0.368897	0.430421	0.295881	4.57663	2.94651	2.73203	-0.252956	-0.175159	-1.53092	0.978493	-0.776431	-0.944862	-1.47026	-1.85489	-0.533779	0.027657	-0.420786	3.32993	0.0389894	3.13241	0.313533	-0.158773	2.11016	2.36547
Field serum76	ND	NA	genotype unknown, natural infection	25600	-0.413053	-1.34253	-0.585502	1.91998	-0.066125	-0.442978	-0.0912871	0.523797	-0.127492	-0.233769	-0.0391655	-0.6742	2.97766	-1.24166	0.460712	-0.61193	3.52396	-0.0417966	1.28388	-0.373873	5.43125	0.223822	0.154602	-0.123473	3.39073	8.67247	8.87341	-0.568924	-0.217525	-1.34482	0.275432	5.57348	1.37141	-0.508531	1.61494	7.78317	-0.679958	4.19983	5.0515	6.02889	7.77105	7.44063	7.77072	4.96026	1.68034
Field serum77	ND	NA	genotype unknown, natural infection	25600	5.40301	0.0917185	0.0712684	3.34631	0.0646093	2.35016	-0.0505629	-0.279794	0.176098	0.00881506	0.0456376	-0.0776264	-0.00749143	-0.317233	-0.527902	-0.911751	-1.12098	-0.320114	2.14613	0.182117	4.05616	-0.386588	3.56347	-0.660964	2.22828	5.90251	6.28983	0.050713	-0.191178	-1.19761	0.117168	5.0142	0.00749657	-0.0700922	-0.237768	2.23534	4.77917	0.950421	3.22429	-0.0496984	2.82115	4.26728	7.11287	2.45045	0.559896
Field serum78	ND	NA	genotype unknown, natural infection	25600	-2.16647	-3.12524	-1.27466	1.06477	-1.91482	-1.64656	-1.74648	-1.73077	-0.102203	-0.0875149	-0.293166	-2.68789	-0.0731136	-2.47584	-0.173735	-1.2278	-0.339437	-0.866417	-1.26015	-1.87682	2.17136	-0.077061	-0.0679729	-0.534531	1.44437	-0.105614	-0.617874	-2.4806	-0.502393	-3.16385	-1.18535	-2.87299	-2.29794	-2.28638	-2.73621	-2.63962	-2.27061	-2.15724	0.386227	-0.129773	0.254607	-0.79982	-1.86018	-0.223862	-0.164712
Field serum79	ND	NA	genotype unknown, natural infection	25600	-0.241377	-0.334926	-0.128574	1.65736	-0.145254	1.98882	-0.0856694	-0.462647	-0.0386651	-0.0597746	-0.0106289	-0.226673	-0.0179726	-0.798421	1.00407	-0.185649	-0.268337	-0.636783	-0.311312	-0.40342	2.90568	0.137429	0.331483	-0.132297	1.91523	3.47374	3.36852	-0.107309	-0.229364	-0.660171	-0.452466	-0.283144	-0.00748088	-0.335843	-0.878382	-0.366785	0.303636	0.0422668	1.91969	0.322159	1.91047	1.06638	-0.256424	-0.159039	-0.201037
Field serum80	ND	NA	genotype unknown, natural infection	25600	-0.802057	-1.15881	-0.525962	0.96272	-0.303251	-0.0129903	-0.261319	-0.749332	-0.342092	-0.468599	-0.614047	-0.841065	-0.344125	-1.20042	-0.0489096	-0.265484	-0.222476	0.109577	-0.121199	-0.181015	1.91813	-0.0688939	-0.0307669	0.0260037	0.953897	5.32068	5.09636	-0.759296	-0.576576	-0.947028	-0.60821	1.75046	-0.763642	-1.2302	-1.32193	-0.826473	-1.048	-0.942194	1.41638	-0.310747	0.967543	2.39488	-0.217958	-0.096471	0.485116
Field serum81	ND	NA	genotype unknown, natural infection	12800	4.32141	-0.795552	-0.121428	1.67114	-0.201981	2.34925	-0.226223	-0.606184	-0.253924	-0.224452	5.17026	2.28071	-0.270189	-0.674512	-0.199635	-0.482232	-0.390183	-0.416797	-0.352259	-0.451281	2.20198	-0.278918	-0.257163	-0.386006	1.03736	5.93402	6.09214	-0.350286	-0.255013	-0.551224	7.15019	-0.264555	-0.33498	-0.69636	-0.402264	-0.498024	1.98945	-0.253102	1.85166	0.699275	1.65424	1.21166	-0.437319	-0.464458	-0.593134
Field serum82	ND	NA	genotype unknown, natural infection	12800	-0.898442	4.1092	-0.157466	4.9914	3.27196	1.563	-0.647969	-0.563892	-0.217593	-0.395313	1.76612	-0.99723	-0.204309	-1.05106	-0.593772	-0.500664	-0.63626	0.0659643	-0.481316	-1.04811	3.10523	-0.394253	-0.0365858	-0.948324	1.53213	2.55472	2.29636	-0.778496	-0.451293	-0.756781	0.81694	-0.710154	-0.212436	-1.89657	-0.342582	-0.672735	0.71136	0.815586	3.78778	2.93984	3.98938	0.625427	-0.761725	-0.874509	0.106338
Field serum83	ND	NA	genotype unknown, natural infection	25600	0.503097	-3.12653	-1.09949	0.876447	-1.19225	0.0823694	-0.722386	-1.89371	0.0652501	3.50199	0.0401923	-2.51254	-0.00863335	-2.43625	1.50358	-0.428692	3.66373	3.64222	0.0481554	-0.600279	3.22452	4.85521	7.40601	6.21901	2.1531	2.53616	3.02141	-0.333563	-0.0678024	-2.39918	-0.197228	0.35211	-1.96567	-3.80203	-3.23264	-0.89744	0.725567	-1.59588	1.48708	-0.0761521	1.70789	2.57757	4.14538	4.38303	3.55985
Field serum84	ND	NA	genotype unknown, natural infection	12800	-0.326956	0.221526	-0.340182	3.06271	-0.1758	0.931075	-0.477294	-0.664393	-0.345248	-0.0321743	-0.222448	-0.816495	-0.205922	-2.18314	-0.436706	-1.02973	-0.970696	-0.144267	-0.608986	-0.815588	3.80919	-0.574477	0.144276	-1.05333	1.23258	4.54395	4.12815	0.640249	-0.288574	-1.08007	0.510839	-1.23068	0.667506	-1.20169	-2.07094	-1.60702	1.33783	1.52682	3.36757	1.13906	3.20211	4.64938	-0.951849	-1.38214	-0.0830363
Field serum85	ND	NA	genotype unknown, natural infection	25600	1.89426	1.53395	0.435319	2.27227	0.0616109	1.55525	0.0623425	-0.00513887	-0.0627654	0.0213602	0.100415	-0.225167	2.5787	-0.548606	-0.070189	-0.245184	1.68037	3.4986	0.285992	-0.0200684	1.95227	2.03247	3.28983	3.30688	1.41586	4.63232	4.92043	-0.0611698	0.204446	-0.176232	8.9496	6.03801	0.0769176	-0.33837	2.47724	1.03129	3.95463	-0.14889	5.47454	4.28781	5.8146	1.98492	3.40252	1.90461	4.27264
Field serum86	ND	NA	genotype unknown, natural infection	6400	0.0331499	-0.8004	-0.218736	-0.00241981	-0.202284	-0.799117	-0.062853	0.929959	0.056747	0.00386208	-0.221088	-1.20631	0.00515956	-0.771135	0.156951	0.148491	-0.415001	-0.295818	2.48607	-0.312121	2.7601	-0.0948237	-0.128324	-0.143591	0.79038	5.97282	5.16906	-0.871962	-0.194286	-1.67737	-1.0215	0.866335	-1.12503	-2.19286	-0.181757	-0.278732	-1.49578	0.659	3.10558	3.10106	3.66703	3.83426	3.75055	4.03598	1.89843
Serum.atypical.infection1	TgCatBr1	42	non-canonical type	51200	-0.0267748	-0.451997	0.953941	1.86671	0.809849	0.903057	-0.0988503	-0.851895	-1.01197	-0.592664	-0.409982	-0.219787	-0.149622	-0.411135	0.19201	0.454172	0.461509	0.105001	0.163981	0.149012	7.03317	0.431515	0.762178	0.118652	0.223772	9.12202	8.65255	-0.56838	-0.461754	-0.415099	-0.641476	-0.350927	5.78901	6.17211	-0.495597	-0.447277	1.21064	-0.279431	4.3819	1.50641	4.46123	4.57194	0.863229	0.285007	0.258321
Serum.atypical.infection2	TgCatBr2	30	non-canonical type	12800	-0.0588937	-0.266116	0.0060423	1.89996	-0.0337012	3.35301	-0.141677	0.420063	-0.427099	-0.479861	0.0518181	-0.114173	-0.0859651	-0.370322	0.0822791	0.298286	0.150609	0.0241185	0.104147	0.220866	0.734164	-0.00229607	0.0354672	0.064215	0.399677	4.66899	3.97243	-0.0940716	-0.341123	-0.198298	-0.112214	-0.0393144	-0.228842	0.878669	-0.158546	-0.289975	0.527789	-0.178889	1.65609	0.0479693	1.77123	0.509744	0.293645	0.156132	0.101283
Serum.atypical.infection3	TgCatBr5	30	non-canonical type	51200	-0.0789451	-0.0669361	0.0124473	2.97612	0.0447942	2.13879	0.0339366	-0.0190237	-0.0634156	-0.083009	0.0539323	0.0825323	0.0433106	-0.105582	0.29072	0.627902	2.36372	1.87168	0.434333	3.45508	1.24361	0.16779	0.208915	-0.0385327	0.67423	7.23233	7.05933	0.0190459	-0.057714	0.0247562	-0.0451052	0.1219	-0.0371496	0.00234585	-0.00210329	-0.00561804	0.0143077	-0.0861857	2.05344	1.6393	2.49511	2.29026	0.83526	2.45276	0.336902
Serum.atypical.infection4	TgBbUS1	37	non-canonical type	3200	0.0202036	-1.36638	0.238219	1.35707	-0.434184	0.115601	-0.40172	-0.47867	-0.610957	0.0102767	1.14422	-0.31718	-0.266176	-0.404727	0.131244	0.403962	1.80432	0.168384	0.242046	0.122809	0.773446	0.0289539	3.86001	0.0999516	0.234517	7.30484	6.73929	-0.72834	-0.3834	0.318314	-0.613967	-0.0195567	-0.370488	-0.919628	-1.15006	-1.23418	2.6256	1.39284	1.44129	2.08769	1.97808	2.97019	0.424553	0.357297	0.129531
Serum.atypical.infection5	TgBbUS1	33	non-canonical type	12800	0.209805	-1.13369	-0.289765	2.26428	-0.000273981	1.58427	-0.249733	0.100971	-0.747366	-0.702686	5.00623	-0.690748	-0.18752	-1.07635	0.0755867	3.86759	1.11584	0.100556	0.138841	3.98643	0.856002	0.224502	0.159003	0.0145732	0.152219	6.63265	6.25965	-0.544592	-0.630147	-0.633926	-0.243661	-0.375206	-0.866806	4.54452	-0.687929	-0.78117	3.21572	-0.367157	2.03698	1.94385	1.95822	2.97595	0.301268	0.29542	0.0750964
Serum.atypical.infection6	TgBbUS1	24	non-canonical type	25600	0.28952	-2.11031	-0.822488	4.41128	0.402679	0.910661	-0.605283	-1.3053	-1.41491	-1.35688	1.13497	-1.39985	-1.17231	-1.99683	0.164549	0.770518	0.177086	0.044328	0.142227	0.697038	1.8574	0.13245	0.0871005	0.0370104	0.236784	9.69034	9.25689	-1.15805	-1.0677	-1.25997	-0.595409	-0.906046	-1.64205	-0.583495	-1.71076	-1.83182	2.46309	-0.646276	0.975788	3.69913	2.38428	4.63114	0.625778	0.414881	0.186905
Serum.atypical.infection7	TgGoatUS6	36	non-canonical type	25600	-0.777063	-1.58111	-0.206107	1.2017	-0.549656	0.62959	-0.011596	1.10361	-0.749157	-0.456937	2.59275	-0.297334	0.0696797	-1.71042	0.0145732	1.83013	0.0579158	0.0280214	0.0550114	6.92231	5.32675	0.111098	0.0839342	0.0291463	0.100994	8.46689	8.23704	-0.992192	-0.34221	-1.30148	-0.125839	-0.102681	-0.680294	0.662097	-0.847823	-1.39022	3.50917	-0.93614	4.13182	1.23605	4.22051	4.88599	0.380153	0.0566053	0.146677
Reference1	CT1	22	clonal type I	51200	1.04678	-0.0524383	-0.185262	1.82069	-1.47546	-1.07487	-0.557321	-1.04722	-0.0457375	-0.0330442	-0.0221267	-0.0218611	-0.0141417	-0.128188	-0.262147	-0.303042	-0.446344	2.08107	-0.321902	-0.217741	4.54391	-0.149135	0.35381	-0.471806	1.56329	5.56623	5.38152	0.000800164	-0.208388	0.154342	-0.192901	-0.109724	-0.486736	-0.886056	-0.0551578	-0.0933415	0.822885	-0.119986	0.724622	-0.072256	0.11341	0.658262	-0.563955	-0.645366	2.42669
Reference2	CT1	35	clonal type I	25600	-0.0475348	-0.486914	0.0753467	2.23509	0.801184	0.924353	-0.0599033	0.0995984	-0.1633	-0.212123	1.24375	0.00500639	-0.0553148	-0.284373	-0.00173436	4.90218	0.964725	0.0140072	5.76074	2.5292	6.43261	0.0482079	0.230336	-0.0607608	0.173651	8.12846	8.7304	-0.00874371	-0.0248151	-0.406075	-0.0714331	0.291234	-0.21241	-0.594764	-0.543879	-0.331878	0.828763	0.974115	3.02066	1.40078	2.68121	4.61726	0.31768	1.02559	0.1124
Reference3	CT1	25	clonal type I	51200	0.0774254	-1.13012	-0.0382596	3.61334	-0.207937	0.674977	0.17727	-1.44826	-0.614039	-1.13401	4.14107	-0.884436	4.07595	-1.24764	0.161705	0.929111	6.26576	0.230788	3.14661	7.03718	4.1958	0.082146	1.86452	0.0358163	0.289787	9.10895	7.82904	-1.52335	-0.690641	-1.23497	-0.0128637	0.330708	-0.635042	2.50459	-0.652841	0.816373	3.79805	-0.252684	2.974	2.53702	2.37835	2.1619	0.419372	6.31072	0.159111
Reference4	GT1	29	clonal type I	51200	-0.207807	0.101902	-0.156878	3.97016	1.18596	-0.251351	-0.0578158	-0.219734	-0.366258	-0.594483	0.873863	-0.90641	-0.524715	-0.167541	0.103364	0.0512167	-0.05149	0.116747	0.243118	0.305064	0.796659	0.0500127	0.0166291	0.0100812	0.0333066	1.32109	0.779306	-0.673622	-0.462281	-0.0603076	-0.304688	-0.0930106	1.89714	-0.0269045	-0.246201	-0.03156	0.523228	-0.0804364	0.905933	0.0978525	-0.157551	0.135333	0.191105	-0.00691037	0.0388403
Reference5	GT1	34	clonal type I	25600	-0.368557	1.57515	-0.211002	1.39323	0.246242	0.962577	-0.472205	-0.781258	-0.64031	-0.770088	4.39162	-0.305896	3.71902	-0.8587	0.206451	5.17137	5.49687	2.98219	0.485505	5.32481	7.75179	0.25461	0.453627	0.0891266	0.353398	7.79679	7.87133	-0.458421	-0.583176	-0.781593	-0.651682	0.220662	-0.623964	-0.643725	-0.396345	-0.438575	1.02623	-0.499264	5.32174	1.46171	4.26037	5.33301	0.809244	5.1709	0.69056
Reference6	RH	43	clonal type I	6400	-1.34848	-1.76685	-0.447955	0.107129	-0.498646	-0.40632	-0.162712	-0.0856447	-0.410545	-0.0157852	0.0590579	-0.13192	1.9399	-1.92241	0.145046	0.26668	-0.0402984	-0.000300499	2.98016	0.700865	3.03866	0.95394	0.112121	0.0390701	0.071479	5.22086	5.04533	-0.555177	-0.152853	-1.20765	0.00466708	-0.106542	-0.480088	-0.064876	-0.524335	-0.626185	1.60247	-0.83447	0.875775	-0.261528	0.317249	2.06115	0.166121	-0.00288636	0.0573681
Reference7	RH	26	clonal type I	800	0.0794808	-0.673488	0.00690424	3.17228	0.101482	3.85389	0.0581715	-0.0246695	0.00541061	-0.124096	1.33651	0.0328653	0.0349204	-0.247033	0.161643	1.37774	0.629273	0.953427	0.483742	0.02007	2.61967	-0.0389949	0.0346098	-0.0022988	2.75532	3.10104	3.10098	0.172465	-0.0736869	-0.210624	1.21264	0.0792147	-0.00552759	-0.0134803	-0.203934	-0.30343	0.123375	-0.0715417	3.66604	1.53839	3.40518	1.81537	1.19509	-0.139183	0.266025
Reference7	RH	18	clonal type I	3200	1.91841	-1.25939	0.229782	2.95366	0.84357	3.97713	-0.0461084	0.0501058	-0.186659	-0.473208	1.72113	-0.0269009	-0.249172	-0.753906	0.110854	2.81748	1.43876	1.6733	-0.0187429	6.68459	4.0153	0.590589	0.209344	0.256548	3.60779	5.49395	5.58511	0.288611	-0.0398226	3.24672	1.0054	0.158176	-0.177635	-0.361285	-0.656414	-1.03615	2.03808	-0.319045	2.87008	3.16282	2.55269	0.479248	2.67267	0.630767	1.51217
Reference8	RH	26	clonal type I	1600	2.17996	-0.911513	0.00970543	2.32758	0.205138	3.82335	-0.0789183	0.0622111	-0.134719	-0.119769	0.522684	-0.161058	-0.269525	-0.621533	-0.185879	-0.0258792	0.00619186	-0.163942	-0.29959	1.94685	2.63196	-0.0828017	-0.168282	-0.430126	1.82475	1.96116	1.75972	0.269774	-0.217384	-0.356126	0.994215	-0.0299675	-0.105626	-0.587786	-0.632224	-0.682036	0.463416	-0.0761723	3.20746	3.05928	3.0883	0.0950095	-0.659732	-1.03566	-0.456018
Reference8	RH	18	clonal type I	1600	0.0808935	-0.396409	-0.204527	2.70725	0.253164	2.89674	-0.173767	-0.115498	-0.22166	-0.332513	0.0963836	-0.237175	-0.251283	-0.523043	0.669629	1.77381	1.23673	1.6652	-0.32704	0.689762	3.22278	0.37754	1.03507	-0.417445	3.24457	4.77205	4.27561	-0.0601471	-0.24233	-0.556393	2.05677	-0.0793539	0.126789	-0.458345	-0.330706	-0.349796	1.82459	-0.211256	3.60432	0.976324	3.57682	0.482483	1.20296	-0.316358	0.604958
Reference9	RH	26	clonal type I	400	0.0548735	-0.381879	0.610862	2.20251	0.127112	1.40495	-0.0456377	0.793477	-0.122225	-0.162625	1.65518	-0.195292	-0.160317	-0.167763	-0.392611	0.206668	-0.194251	0.674504	4.55411	1.19425	4.51303	0.0280646	0.135951	-0.601969	2.06136	3.70401	3.61951	0.0242934	-0.114959	-0.295699	-0.042304	0.631003	-0.158593	0.00955441	-0.104993	-0.3037	0.881166	4.06217	3.26594	2.052	2.60581	-0.145119	-0.357362	-0.271195	0.70915
Reference9	RH	18	clonal type I	3200	-0.107062	-0.177454	0.365385	1.37394	0.00109206	1.65211	-0.41443	0.494501	-0.491866	-0.651854	2.38246	-0.788397	-0.432905	-0.435143	-0.312064	0.223221	-0.393467	-0.439049	-0.514546	-0.519057	2.78217	-0.478161	-0.350309	-0.144558	0.989414	5.58976	6.1101	-0.382961	-0.81518	-0.551182	0.551845	-0.329656	-0.207031	-0.405454	-0.54349	-0.662289	0.0753145	0.570124	1.79425	2.52914	1.24187	0.179132	0.330904	-0.796404	-0.283449
Reference10	RH	26	clonal type I	400	-0.50401	-1.1008	-1.52932	0.332204	-0.5241	0.388774	-0.780235	-0.306001	-1.28871	-1.37629	-0.612321	-1.90426	-1.54475	-2.53751	-0.164135	1.53019	1.61957	2.10309	-0.468866	1.78026	3.30122	-0.26917	-0.14788	-0.662272	3.0961	4.91062	4.10823	-1.48656	-1.63358	-1.6065	1.2632	-0.753609	-1.26476	-1.53311	-1.87496	-1.78206	-0.691987	-0.853883	0.399324	-0.384938	-0.422565	0.613894	1.22856	-0.802403	0.347624
Reference10	RH	18	clonal type I	1600	-1.05302	-4.11806	-2.15301	-0.921187	-1.11933	0.399425	-0.970485	-0.485092	-1.9554	-2.65293	-3.49767	-2.5947	-2.05619	-3.80464	-0.153178	1.31605	0.381336	1.09081	1.06214	1.32977	3.19616	-0.121636	-0.127223	-0.380258	3.7554	3.73938	3.20884	-1.93582	-2.72903	-2.37842	1.05539	-1.76099	-1.86044	-1.83306	-3.59938	-3.32966	-1.44464	-2.30359	-0.709031	-2.4388	-1.15293	0.94427	0.58682	-0.392577	-0.0136107
Reference11	RH	26	clonal type I	1600	0.0391654	-1.04337	0.248193	1.5993	0.432445	0.516974	0.00938368	-0.0953163	-0.137567	-0.526076	-0.24736	-0.441935	-0.248972	-0.759687	0.0636489	0.174357	-0.211591	-0.252928	-0.174767	3.49812	3.4403	0.221335	0.0641749	1.18431	2.24123	3.23794	2.98795	-0.268372	-0.0497678	-0.48314	0.243054	0.0831255	0.684879	0.515794	0.64277	0.345737	-0.905001	-0.443018	2.10975	1.55101	1.57463	0.316751	-0.197954	-0.197477	-0.0677919
Reference11	RH	18	clonal type I	1600	-0.620201	-2.64792	-1.05168	0.263348	-1.31529	1.42969	-0.316673	-0.288357	-0.470223	-1.51195	-1.52968	-1.40678	-1.11808	-2.11314	-0.169257	0.0702203	0.0847891	-0.00843691	-0.22622	0.16262	3.46894	0.318403	-0.16757	0.0141864	5.08969	2.7455	2.63338	-0.665815	-0.0244066	-1.05848	0.252446	-0.802583	-0.847024	-0.870999	-1.78693	-1.8488	-1.87209	-1.49048	1.05901	0.228249	0.35718	0.00512165	-0.012034	-0.324264	-0.22918
Reference12	RH	26	clonal type I	800	0.0389429	-0.560113	0.169026	4.94977	1.48164	3.78207	-0.123603	0.0224271	-0.168779	-0.113561	0.0777179	-0.0588701	-0.0824622	-0.327585	0.0553236	0.0580965	-0.12565	0.443553	2.55906	0.124967	3.79226	0.0173059	0	-0.0966498	1.53675	1.73469	1.8369	0.179867	-0.0757198	-0.00729047	2.16823	-0.0158583	0.392574	0.183429	1.16923	-0.254975	0.799212	2.91132	3.11432	4.3747	2.74899	0.445447	-0.428963	-0.12413	0.340349
Reference13	TgSdCo1 (Dolphin)	49	clonal type II	25600	-0.103116	-1.31863	0.104299	1.16042	-0.0196055	3.99722	0.00178462	1.326	0.0193302	-0.0379211	0.0663523	-0.262434	-0.0684009	-0.0982657	-0.0841579	0.0613364	-0.0835201	-0.0762609	-0.189074	-0.232844	1.39325	-0.0536566	0.410267	-0.1467	1.2025	3.20991	3.19362	-0.0773877	0.0973197	-1.44223	0.204593	-0.156785	2.64189	1.55287	-0.28209	-0.300849	0.0263464	6.43356	5.12717	5.72451	5.77352	-0.131121	-0.0637356	-0.0852206	-0.329847
Reference14	ME49	29	clonal type II	12800	1.82102	0.943832	0.738784	2.6009	0.028931	0.0595113	-0.4367	-0.974327	-0.256281	-0.0169216	0.175301	0.0120172	0.0206404	-0.000804446	0.338673	0.313188	0.141806	0.284234	0.260355	0.000690728	0.571152	0.123874	0.170231	0.196214	0.23178	1.79084	1.91036	0.061512	0.0213497	1.31618	-0.262273	-0.129331	0.633957	-0.272998	0.0565386	-0.116173	2.56815	0.201888	2.64066	3.07691	3.59307	0.061512	0.522824	0.286888	1.42143
Reference15	TgCatSw1	NA	clonal type II/natural infection	6400	-0.94735	-2.62236	-0.430385	1.62655	-0.305473	0.194492	-1.30047	-0.452403	-1.56416	-2.06145	-0.757907	-1.44635	-1.243	-1.73508	0.189582	0.313074	1.94535	0	-0.0251214	0.0232713	1.2837	0.362995	0.297616	0.0995653	0.961419	0.734557	0.14859	-1.30039	-1.12563	-1.99121	0.247707	-0.70786	-0.0145145	-0.114945	-1.23134	0.107048	-0.675461	3.06559	1.91088	2.88177	2.18749	0.271614	1.38875	2.20901	0.110873
Reference16	VEG	23	clonal type III	51200	2.01875	0.909829	0.715644	3.14791	-0.0766552	-0.750273	-0.776076	-1.18516	-0.141185	-0.0201175	0.0369301	0.196934	0.0375973	0.017875	0.104453	0.229858	0.0941575	0.0263506	0.0524525	0.381715	2.96047	0.0975848	0.126746	0.137723	0.207919	7.87095	7.5932	-0.0658646	-0.0518047	1.23465	-0.379001	-0.102118	-0.102125	0.0142709	0.0520254	0.115763	2.74915	0.301967	1.59454	0.390356	0.774218	1.2182	0.112361	0.178864	0.0436361
ND = information is not available, NA=not applicable
[truncated: 56 more columns]

## Sheet: Tabelle2
Sera ID.FLI	Sera ID	T. gondii Isolate	Type.infection	IFAT	ROP1-I-131	GRA4-I-232	GRA1-I-92	SRS2-I-53	SRS1-I-50	SAG1-I-244	NTP3-I-485	NTP3-I-99	dGRA7-I-164	dGRA7-I-162	GRA7-I-163	ROP1-I-85	GRA6-I-207	GRA7-I-225	GRA7-I-172	GRA7-I-160	GRA7-I-220	GRA5-I-75(1)	GRA5-I-75(2)	GRA5-I-75(3)	GRA6-I-216	GRA6-I-199	GRA6-I-197	GRA6-I-173	GRA6-I-4	GRA6-I-92	GRA6-I-46	GRA1?-II?-159	GRA1-II-159	SAG3-II-120	SAG3-II-49	GRA6-II-202	dSAG2A-II-134(11)	SAG2A-II-131	dGRA7-II-225	GRA7-II-225	GRA3-II-28	dGRA6-II-214(9)	dGRA6-II-216(9)	dGRA6-II-214	GRA6-II-214	GRA7-II-172	GRA7-II-160	GRA7-II-220	GRA5-II-75(1)
100	Field serum1	NA	natural	3200	-0.482228	-3.04597	-1.16578	3.72005	-2.18366	-0.873281	-1.4539	-0.339983	-1.47052	-1.38503	-2.09619	-2.48171	-1.65333	-2.76732	0.193673	0.245835	0.0285766	0.169926	0.0930861	0.25766	0.410391	0.111072	0.246103	0.151711	0.104885	0	0.214623	-2.33341	-1.51211	-2.49828	1.70443	-2.66505	-2.6888	-3.02573	-2.89366	-2.72106	-0.590861	-0.59798	1.09959	-0.122918	0.896335	0.0759654	0.387312	0.183218	0.201123
101	Field serum2	NA	natural	25600	-1.04811	-2.80834	-1.1436	2.17501	-0.159968	0.688328	-1.68264	0.677817	-1.28019	-2.3845	0.292755	-1.78207	-0.455462	-2.90346	0.0167128	0.0975217	0.0325444	0.139858	0.135504	0.0454475	0.163621	0.0262672	0.0863166	0.178597	0.40066	5.4318	4.47332	-1.77144	-1.89385	-2.61992	-0.305076	3.85031	-0.52658	-2.55876	-2.23945	0.361551	-1.80613	-1.97513	2.82406	0.518085	2.77007	0.952266	0.328321	0.0908416	0.085159
104	Field serum3	NA	natural	3200	-3.92901	-5.77229	-2.21309	0.353734	-4.84082	-0.150098	-1.59896	-2.29363	-4.4942	-5.10238	-5.00768	-5.08155	-2.58463	-5.32423	-0.0105019	0.0297473	-0.0793489	-0.144047	-0.0140072	-0.0589182	0.235362	0.157729	0.0589182	0.0620682	0.0502226	1.32978	1.43944	-4.96602	-2.76225	-5.82238	-0.889361	-2.67522	-4.20659	-4.24612	-3.02325	-4.60863	-0.455703	-3.02328	0.0305826	-1.23233	-0.430995	0.935996	0.407322	0.0380473	0.126705
106	Field serum4	NA	natural	25600	4.04151	-2.44466	-0.250496	2.39336	1.93256	-0.987785	-0.913406	-1.11864	-0.176247	-0.419236	-1.28219	-1.8572	1.5489	-2.33824	0.0431423	0.0986355	1.46568	0.0297473	0.109537	0.0465547	0.141032	0.0719601	0.0822652	0.0487855	0.118342	1.91398	1.9766	-1.78171	-0.689141	-2.20096	-0.467487	-1.8669	1.24456	-2.22636	-2.37594	0.403867	-2.25014	-1.75399	1.77377	2.35068	1.46948	0.135661	0.352101	0.157541	0.0857636
107	Field serum5	NA	natural	6400	4.07152	-2.29926	0.367792	1.71776	-0.500707	1.02685	-0.22568	0.298796	-0.903834	-1.68965	-0.458489	-1.96413	-1.69579	2.41047	1.25836	0.786484	0.152349	0.227319	0.208949	0.178099	1.49446	0.406494	0.265086	0.220632	0.867559	2.98741	3.32218	-1.45947	-1.21927	-1.9741	0.929344	-0.871287	-0.0770375	-1.87958	-1.93932	0.849754	-0.483708	-1.14583	2.52071	1.73258	2.19116	1.79852	0.328789	1.2823	0.65565
108	Field serum6	NA	natural	1600	-0.528807	0.114975	-0.284181	1.37243	-0.46992	-0.771999	-1.51441	1.71105	-1.57605	-1.69947	-0.570581	-0.844951	-1.48071	-0.134212	0.998926	0.387691	0.384863	0.0962153	0.213758	0.167156	0.800112	0.331923	0.434423	0.266871	0.444016	3.80387	3.56739	-1.32406	-0.948809	-1.17456	1.24283	0.448596	-0.362079	-0.418647	-1.3681	-1.27451	-1.53858	0.655764	3.77759	2.59593	3.92805	0.746107	0.958678	0.374137	5.12082
113	Field serum7	NA	natural	3200	-0.301307	-1.26631	-0.259181	3.05856	-0.0113985	1.81316	-0.780616	-0.883731	-0.978518	-0.507275	0.439238	-0.870902	-0.0129171	-0.631617	0.242599	0.160686	-0.0101082	0.0832632	0.0282363	0.0337579	0.226076	0.110324	0.206506	0.243777	0.354742	0.387121	0.332073	-1.16497	-0.166884	-1.48415	0.707146	-0.194322	-0.452841	-0.623297	-1.69931	-0.95256	4.42134	-0.273081	1.11874	-0.0505545	1.19317	0.304202	2.19173	1.25739	0.0274907
120	Field serum8	NA	natural	12800	-0.0879844	-0.180584	-0.0235777	1.56983	-0.0507868	2.0151	-0.0576462	0.141619	-0.0200849	-0.13293	-0.0296824	-0.0362746	-0.00327142	-0.0968799	1.73844	0.427611	0.156622	0.2343	0.261956	0.337327	0.425919	0.727016	0.8098	1.13649	0.384092	0.933062	0.323864	-0.0976633	-0.0387057	-0.153836	-0.00987335	-0.0871745	-0.0805357	-0.109948	-0.0835844	-0.0874475	0.0134874	0.00345254	2.81928	0.69283	2.61549	0.331892	0.360885	0.35993	0.175127
123	Field serum9	NA	natural	3200	-1.6723	-2.51399	-1.57484	1.04461	-1.31168	-1.09546	-2.10248	-1.262	-1.71897	-1.16229	-1.8306	-2.21633	-1.00137	-2.71688	-0.0310413	-0.0907289	0	0.0390515	0.0148737	-0.060121	0.0567904	0.0549748	0.147138	0.0192385	-0.0767653	2.10399	2.11911	-1.55869	-1.50377	-2.27101	-0.575312	-2.22561	-1.90303	-0.167412	-1.89308	-0.810097	2.21333	-1.50502	4.9379	2.30171	4.97523	0.145786	0.367269	0.0297473	0
124	Field serum10	NA	natural	25600	-2.57051	-3.79409	-0.216865	1.55503	-1.66376	0.13874	-2.08527	-0.812372	0.0551472	-2.85964	-0.250984	-1.34165	-0.209347	-2.2067	1.18425	-0.171198	3.79449	0.287586	0.433243	0.632531	2.50419	1.4251	1.46709	0.751327	1.17406	3.10545	2.4841	-3.01908	-0.439692	-3.30659	-0.687343	-1.68594	-2.08213	-3.12032	-1.59329	-1.82544	-1.34397	-1.77161	2.82365	1.06219	2.76388	1.30837	0.0466846	3.71378	0.796035
127	Field serum11	NA	natural	25600	-0.282682	-0.931734	-0.12945	0.122485	0.2492	-0.0978536	-0.554889	-0.177527	-0.496382	-1.53579	-1.0407	-2.11031	-2.15266	-1.21685	0.121827	0.104032	0.146534	0.199309	-0.0566417	0.0679507	0.0391076	0.124	0.0478837	0.0657943	-0.105942	4.31915	4.20595	-1.35975	-2.03246	-1.98101	0.835265	-0.626018	-0.42081	-1.00618	-0.463	-0.947323	0.923712	-1.7421	0.232834	-0.887685	0.314834	2.67343	2.5277	2.30307	1.21051
147	Field serum12	NA	natural	12800	0.375078	-2.08209	0.345069	2.12206	3.79312	2.55565	-0.963791	6.26947	-0.27911	-1.1255	-1.24883	-2.03631	-1.56797	-2.03832	0.085924	1.85538	0.975845	0.241871	0.161751	0.10633	0.504909	0.0889523	-0.0399741	2.81892	1.2406	5.75091	5.82477	-1.64877	-1.34917	-1.27097	0.529595	-0.0544612	-0.677273	-2.24473	-1.80158	-1.47858	4.10016	5.71805	6.16501	5.88045	5.94241	5.02173	1.5391	1.13288	0.257786
149	Field serum13	NA	natural	3200	-0.723632	-1.50156	-0.82296	1.47615	-0.52453	-0.722182	-0.554016	-0.905004	-0.289895	-0.231162	1.2819	-1.17656	-0.684469	-1.89169	0.110191	0.407706	0.164161	4.2097	0.292724	0.203226	0.439787	0.174448	0.227981	0.138614	0.397633	6.32657	7.09915	-1.25756	-0.802735	-1.66248	0.185393	-1.66834	-1.23368	-1.67347	-1.66203	-1.76033	-0.921197	-1.19264	2.76279	-0.0203696	2.25209	3.21846	0.736954	0.313184	4.81458
152	Field serum14	NA	natural	1600	-0.00563461	-1.84739	0.00195736	3.46888	-0.103442	2.46362	-0.742902	3.36409	-0.358036	-0.722807	3.89194	-0.187859	-0.12233	-0.15615	1.11271	2.41286	0.259801	0.360611	0.628374	0.724973	3.31606	1.25647	1.33924	4.23823	2.41641	3.11807	3.24563	-1.16967	-0.064325	-1.29704	4.40816	-0.145881	0.0188709	-0.316577	-0.0681976	-0.157963	1.33037	-0.345028	5.04492	5.02764	5.01496	2.87254	4.18302	3.15438	2.05363
154	Field serum15	NA	natural	800	-0.431232	-0.0970989	-1.85507	-0.301072	-0.0468423	-0.411154	0.705072	-0.751368	0.0502734	0.0541359	-1.09743	5.25868	-1.72257	-0.331887	0.157249	-0.0589068	0.0747469	0.226859	0.0190913	0.0750047	0.760925	0.0220893	-0.0335571	0.0956405	1.17301	2.29415	2.40517	-0.370922	-1.86747	-0.0537562	-2.05473	-0.0632195	0.060853	-0.122648	-0.519995	1.18371	0.0116387	2.0192	-0.363956	1.47506	0.0631045	1.48822	0.0148266	0.15822	0.181776
157	Field serum16	NA	natural	1600	1.58358	-2.69463	-0.516357	0.0402249	-1.3099	0.00690103	-1.53282	-1.67294	-1.84286	-2.2069	-2.66561	-2.22372	-2.26105	-2.26189	0.0712768	0.157586	0.351307	0.105769	0.11847	-0.0555768	0.368437	0.278443	0.8743	0.0106868	0.364684	1.091	0.471352	-2.06212	-1.14525	-2.26728	-1.12361	-2.30342	-1.74755	-2.09709	-0.467976	-0.257419	-1.57233	-1.90989	1.28547	0.783593	1.02954	0.131245	0.191593	0.727765	0.257654
160	Field serum17	NA	natural	6400	-4.65591	-6.09436	-3.22418	-3.63583	-5.23621	-4.12108	-1.17717	-3.96523	-4.05181	-5.38048	-5.27592	-5.52466	-2.0861	-5.74708	-0.0254542	-0.714043	-0.894616	-0.632134	-0.337497	-0.374041	2.14673	-0.0382826	-0.0164685	-0.208339	-0.215659	2.15991	2.57092	-3.82924	-3.92207	-5.96101	-0.403129	-3.63912	-5.54679	-6.15566	-6.04267	-6.33432	-5.55471	-5.26615	-0.864291	-4.18406	-1.85764	0.323445	0.587124	-0.235079	-0.21729
161	Field serum18	NA	natural	12800	-0.502772	-2.75508	-1.3144	5.8039	-1.45785	1.04229	-0.945761	-0.987371	-2.06006	-2.54112	-1.53819	-0.0988133	-0.404621	-1.38712	0.237878	0.0355073	0.116015	0.237013	-0.237776	-0.169288	0.725274	0.0970186	0.0442711	1.30353	0.454055	5.53426	5.39845	-1.83024	-1.50313	-1.71466	1.57219	-1.45931	-1.6713	-2.14969	-2.46382	-1.79712	2.68122	1.46992	1.99705	1.50323	1.84583	5.11986	6.3677	4.09769	2.47005
162	Field serum19	NA	natural	1600	-0.287686	-2.19831	-0.969975	1.11349	-1.74503	-1.17693	-1.10077	0.0568222	-1.12534	-1.7595	-1.11388	-1.71357	-1.06763	-1.70273	0.0595073	0	0.127827	0.0874628	-0.00335122	-0.0019633	0.0427501	0.109633	0.0376119	0.0469262	1.16e-18	1.47517	1.09523	-1.78241	-1.36767	-1.46046	-0.735497	-1.3109	-1.68214	-1.18633	-1.98822	-1.98933	3.6376	-0.684905	2.11973	1.86769	1.97137	0.148618	0.902155	0.297181	0.128991
163	Field serum20	NA	natural	6400	-0.974557	-0.93774	-0.0268812	2.16252	-0.0857053	0.0505066	-0.00431962	-0.0977556	0.0204887	-0.00714207	0.061202	-0.0857614	0.0014619	-0.035032	-0.898638	-0.366685	-1.21969	-0.757594	-0.859177	-1.11043	3.2225	-0.942647	0.145186	-1.35538	1.96053	2.83057	2.51636	0.0436021	0.0088716	-0.701148	-0.0135527	-0.741608	-0.0660731	-0.0981466	-0.203698	0.0136368	-0.136821	-1.24689	1.32163	0.017561	1.43757	2.203	-0.463498	-1.52115	-0.789093
164	Field serum21	NA	natural	3200	-0.182135	-1.22303	-0.139151	1.69923	-0.212518	1.83399	-0.20279	0.346826	-0.263456	-0.154425	0.204972	-0.536573	-0.187148	-1.39895	0.276105	0.321466	0.221139	0.113776	-0.0140072	0.0806053	0.748668	0.131517	0.423067	0.178497	0.321575	3.38131	3.38723	-0.995282	-0.428773	-1.20287	-0.464724	-0.47796	-0.246409	-1.5308	-0.560303	-0.896969	-0.622918	-0.746162	2.92948	0.182212	2.72797	0.845252	1.79496	0.32043	0.189985
166	Field serum22	NA	natural	3200	-0.722296	-0.212511	-0.648295	-0.00126863	-2.1729	-0.559596	-2.01728	-1.53356	-1.4283	-1.48422	-3.34695	-2.93931	-0.82317	-1.14598	0.350059	0.449563	0.207965	0.104919	0.0292909	0.111741	0.150929	0.0270947	0.0686419	0.119065	0.253466	0.302504	0.26258	-2.0213	-1.46185	-1.07658	-0.893753	-0.979882	-1.16466	-0.688461	-0.326849	-0.199983	-0.0494399	1.88331	0.476118	1.92042	1.40524	0.106062	0.385733	0.0744111	-0.0892673
170	Field serum23	NA	natural	6400	-0.281718	-1.71251	0.339944	1.23311	-0.226824	1.26665	-0.744016	-1.16549	-0.731814	-1.10908	-0.330828	-0.920025	-0.898397	-1.53925	0.14133	0.105128	0.114651	0.158104	0.173407	0.199098	0.405409	0.131309	0.0234652	0.0767136	0.165059	2.04423	1.23926	-1.29216	-0.95331	-1.70069	-0.839536	1.22176	-0.995908	-2.00089	-1.30286	-1.92957	-0.862228	-0.910772	2.53214	1.87e-05	2.36829	0.291372	1.3393	1.05931	0.357612
174	Field serum24	NA	natural	800	-1.43224	-2.30716	-0.47737	2.28026	-0.954362	4.47685	-0.164967	-1.22486	0.0456682	0.0923559	0.367669	-1.36458	4.31884	-2.92815	-0.177575	3.71174	-0.197826	-0.158281	-0.131286	-0.282501	4.99133	1.44715	2.63277	4.26181	2.0651	1.19849	0.568393	0.358029	0.0205983	-1.93406	0.202374	-0.179089	1.31249	-1.00945	-2.53852	-2.06078	-0.431794	-0.438861	2.87239	0.106653	2.40227	0.507771	2.94865	-0.0226997	-0.120557
177	Field serum25	NA	natural	6400	-1.76103	-1.11767	-1.37827	0.142705	0.582428	1.68267	-1.36883	-0.6865	-0.0717289	-0.0575232	-0.284245	0.36119	-0.10233	-2.57244	0.0351602	-0.147688	-0.128839	-0.0595263	0.0903499	0.0397303	3.04563	0.228097	1.63619	-0.0898345	1.74879	2.5368	2.4464	-1.70662	-1.10074	-2.39276	-0.271364	-2.06671	-1.42154	-0.954994	-2.42731	-2.08795	1.34115	-1.34922	1.45205	0.882085	2.04723	1.62544	0.0983335	0.105788	0.187562
185	Field serum26	NA	natural	1600	-4.49827	-3.73623	0.198927	-2.31696	-0.913243	-2.35444	-0.11577	-3.23177	0.0397289	0.0390824	0.0308712	-3.98001	0.0546964	-6.6011	-1.69877	1.37809	-0.306441	-0.0778844	-0.927077	-1.23102	2.05927	-0.927741	-0.983108	-1.07317	4.45748	1.61568	1.57985	-0.0533502	0.0805484	-6.33966	-1.15353	-4.40637	-5.68273	-5.67345	-5.89252	-4.74734	-0.213658	-0.0555062	-0.017558	0.0250594	-1.39727	0.439771	1.2993	-2.15446	-1.48468
190	Field serum27	NA	natural	3200	-0.103334	-0.00493951	-0.0177772	-0.00588168	-0.030115	-0.0655217	-0.0115336	-0.0945601	0.0301507	0.130556	0.0479571	-0.0210067	-0.0514398	-0.267028	-0.195922	-0.669073	-0.873662	-1.10561	-0.231952	-0.375567	3.49999	-0.370914	-0.370668	-0.608386	3.36375	2.98319	2.95291	0.000861233	0.0403603	-4.56858	-0.017079	0.119913	0.0182427	-0.0325721	-0.103563	-0.0150259	-0.0614877	0.00631562	-0.00702785	0.0716347	-0.0125462	2.32449	-0.699935	2.22154	-1.1594
195	Field serum28	NA	natural	3200	-0.867692	-1.51722	-0.7195	0.178498	0.158713	1.73879	-1.18436	0.318215	-0.531388	-0.199592	-1.16309	-1.64643	1.79467	-2.58919	-0.71921	-1.10897	-0.568763	-0.279179	-0.62148	-1.15828	3.42933	0.457494	0.781819	-0.521788	2.56794	3.18431	3.10141	-1.41284	-0.766218	-0.928796	-0.691196	-1.59729	-0.956585	-1.22824	0.00289353	0.0215343	0.881608	-0.559673	1.3839	0.646433	1.74132	1.54951	1.93405	0.661122	0.103114
251	Field serum29	NA	natural	6400	-0.126508	-0.236248	-0.245688	1.60312	0.185472	1.20908	0.77961	-0.152838	-0.301719	-0.078399	-0.139477	-0.0902666	0.0218501	0.0548366	0.377916	0.837359	0.163009	0.170872	0.285953	0.170035	1.65051	0.0837969	0.15365	0.140108	0.355952	2.20033	1.92856	-0.0151502	0.0395392	-0.492467	1.87687	-1.20087	3.69589	4.00906	-0.329645	-0.0609533	7.63736	1.33632	3.14037	4.28513	5.19479	1.06547	0.655421	0.239091	0.231602
258	Field serum30	NA	natural	3200	-2.43988	-2.53409	-1.98274	0.0510718	-3.07963	-0.101669	-2.63489	-2.85913	-0.536146	-2.20665	-0.457997	-2.16434	-1.79768	-1.62685	0.157361	0.0964061	0.0989211	0.360998	-0.0127675	0.0780279	0.313689	0.226834	0.0634129	0.147519	0.572032	7.30072	7.48165	-3.00049	-1.87366	-3.43619	-2.46594	-2.22005	2.60692	2.54413	-2.80262	-2.48149	-1.71346	-1.94977	0.555854	-0.6211	2.20131	4.56408	0.950016	0.0313909	0.0837406
263	Field serum31	NA	natural	6400	0.789378	2.81826	0.338228	2.69756	0.513699	1.49858	-0.964039	-0.432845	-0.576215	-0.752854	3.4549	0.159974	2.32817	-1.79839	0.00853306	0.0244548	0.112333	3.47148	0.20278	0.0645102	0.379411	0.0733788	0.12702	0.260714	0.26612	4.05717	4.08775	-0.153942	-0.382317	-1.29644	0.574046	-0.34967	-0.564786	-1.63264	-1.24651	-1.46672	3.27452	-0.829373	2.92779	1.87474	2.71847	3.18289	2.83049	2.42588	4.24452
269	Field serum32	NA	natural	3200	0.312317	0.418946	0.397714	-0.151198	-0.679131	0.392066	-0.637282	-0.0251581	-0.518573	-1.12366	-0.748541	-1.68535	-1.1253	-1.28321	0.229824	0.234273	-0.0601471	0.092358	0.0729254	-0.0529392	0.820325	0.164205	0.156726	0.0696783	0.122394	2.6538	2.31898	-1.09233	-0.461326	-0.369695	0.57311	-0.279607	-0.126826	-0.206109	-0.132467	5.50111	-0.371841	-0.00548336	0.84115	-0.172041	0.0794093	0.503006	1.32869	0.189337	0.0272239
270	Field serum33	NA	natural	1600	-0.598385	-2.8836	-1.08982	-0.500224	-0.898731	0.737116	-1.24601	-0.442242	-1.62391	-2.25089	-2.62997	-2.58048	-0.422973	-2.01666	0.0987493	0.157251	0.087816	0.0174891	-0.0148737	0	0.086126	-0.0726488	0.0895024	-0.105942	0.00818775	0.0654824	0.026967	-1.7926	-1.62092	-1.8572	0.544195	-0.376142	-2.05895	-2.78858	-1.84576	-2.78397	-1.76269	-1.13055	0.484267	-1.17638	0.285386	0.0785905	0.0586188	0.0911017	0.0280249
273	Field serum34	NA	natural	3200	-1.57346	1.10442	-0.907449	0.211573	-0.890623	-0.37207	-0.234088	-0.431807	-0.570396	-1.4891	-1.32231	-1.4654	-1.20515	-1.80733	0.134746	0.261612	0.187097	0.156561	-0.00853676	0.142449	1.54701	0.129741	0.231068	0.202672	0.340748	5.62561	3.63863	-1.34566	-1.39072	-1.31942	-0.195229	-0.248412	-1.18558	-1.00461	0.098896	-0.679212	-1.41236	-0.535424	4.72786	3.55475	4.93418	0.318018	5.76462	4.19325	0.0600353
280	Field serum35	NA	natural	3200	-0.693814	-1.63499	-0.572149	2.41324	-1.24159	2.73006	-0.92829	-0.50936	-0.321575	-0.310203	1.55833	-0.55625	-0.252351	-0.606353	0.230826	0.207438	0.252021	0.146841	0.0593468	0.0836966	0.637461	0.296165	0.250606	0.118673	0.158627	3.78834	6.12649	-1.37161	-0.429367	-1.83691	2.195	-1.01391	4.0755	3.22988	-0.780466	-0.0342277	6.12886	-1.3839	3.96259	4.51334	4.35922	4.83575	4.08755	2.45646	0.209915
281	Field serum36	NA	natural	1600	-0.714042	-1.52781	1.22645	0.028994	-0.73848	-0.66215	-0.15566	-0.495255	-0.140189	-0.684552	-0.131871	-0.744938	-0.129483	-0.461059	0.201824	0.144154	0	0.0223893	0.0492628	0.0412985	0.283478	0.114205	0.086146	0.0546947	0.163728	2.97399	3.71177	-0.917609	-0.445546	-1.25321	-0.517389	-0.736692	-1.12067	-0.601318	-1.20855	-0.759355	3.50647	-0.815858	2.7379	0.0557873	2.38046	1.4308	2.3405	3.11702	0.0461731
328	Field serum37	NA	natural	6400	-0.0627973	-0.0814768	0.10485	-0.241358	-0.395419	-0.463581	-0.674316	1.5602	-0.557528	4.77175	-0.628278	-0.326413	0.260085	-0.926294	0.135119	0.127827	0.16685	0.018306	-0.0277476	2.33749	0.216149	0.078789	0.141766	0.0482618	0.0277476	3.02205	2.99607	-0.916351	-0.391892	-0.200166	-0.431418	0.020985	-0.215345	-0.408455	-0.556996	-1.67992	0.187674	-0.171562	0.0314769	2.45321	2.44759	2.50479	1.91618	0.178408	-0.0367999
331	Field serum38	NA	natural	3200	-0.278115	-0.773147	0.163293	0.423443	-0.232165	-0.4903	1.46452	-0.430931	-0.214878	-0.449684	-0.497459	-0.796171	3.80283	-0.701078	0.128925	0.0206434	0.0797683	0.224576	0.146485	0.284554	1.08159	0.0915194	0.812224	0.409892	1.15045	9.33846	9.20427	-0.38112	-0.628941	-0.498973	0.214143	4.4207	1.13142	-0.692648	-0.230864	-0.576118	-0.364105	-0.252583	2.2884	0.559452	3.01456	6.28257	7.935	5.86247	3.98461
332	Field serum39	NA	natural	1600	-0.392312	-0.531787	-0.517212	0.324091	0.891468	0.438306	-0.256522	-0.225917	-0.31234	-0.439302	4.06277	-0.391594	0.0349274	-0.684097	1.36299	0.733836	0.00566941	0.287327	0.449184	0.55219	2.73692	2.30428	1.74566	1.32869	2.03731	5.82489	5.26661	0.495553	-0.717687	-0.871409	0.157049	-0.304156	-0.330988	-0.488641	-0.397334	-0.632818	2.70181	-0.542823	0.145156	-0.311745	0.228306	4.75188	1.11433	0.621774	0.876625
333	Field serum40	NA	natural	3200	-0.23525	-0.451504	-0.169441	1.12952	-0.188986	2.311	-0.03395	0.0887554	-0.124444	-0.224683	4.77787	-0.134892	1.38707	-1.74025	0.0585625	0.111693	1.15213	0.0117179	0.0889695	3.98667	0.180288	0.0734931	0.223633	0.273482	0.204992	1.29603	0.881613	-0.403458	-0.16169	-0.447961	-0.146866	3.20662	2.49336	1.61632	-0.65478	2.92398	3.45962	2.08259	3.32407	4.00208	4.1931	0.204664	2.27789	2.59875	0.157189
350	Field serum41	NA	natural	6400	-1.27723	-3.00343	-0.10682	-0.561825	-1.58246	-0.727504	-0.882002	-3.65641	-0.217286	-3.14397	-1.17308	-1.98707	-1.23765	-3.4791	0.10913	2.91757	0.238219	2.84275	0.422556	-0.0366294	0.443123	-0.109799	-0.0240605	-0.0285139	1.03304	2.4432	3.33821	0.042129	-1.57611	-3.88644	-0.621813	-0.331496	0.304894	-3.09658	-1.46444	-0.424996	-0.795911	-2.13006	-0.452931	-1.29017	-0.396549	0.346807	1.42686	0.203327	0.331483
353	Field serum42	NA	natural	3200	-0.0473442	-0.402698	-0.0681056	1.1136	-0.109487	1.0669	-0.210176	-1.29409	-0.488674	-0.334941	-0.120018	-0.0706857	-0.201863	-1.38891	0.367211	0.993461	0.130222	0.32187	0.185782	0.232257	0.830285	0.102174	0.0881361	1.91992	0.875734	9.28327	9.42481	-0.269385	-0.068958	-0.759409	-0.330837	-0.11314	-0.14037	-0.208604	-0.267886	-0.0745713	-0.23838	1.03781	1.55208	0.153528	1.96848	2.53914	1.78236	0.368805	0.132116
364	Field serum43	NA	natural	3200	0.019056	-1.13812	0.428762	4.96101	0.0452258	0.318815	0.153341	-0.643467	-0.736149	-0.666002	2.97028	0.262621	-0.263685	-0.850751	0.37228	0.219061	3.65684	1.32519	0.122772	0.176867	1.00665	0.26356	0.117482	0.176437	1.04006	5.28319	5.30518	-0.257961	-0.746781	-0.425248	-0.523707	1.81229	-0.769622	-1.22248	-0.251427	-0.77164	7.14008	0.396095	2.47519	1.03991	2.28737	4.12945	3.67528	3.57918	1.1435
493	Field serum44	NA	natural	6400	-0.339928	-0.884628	0.150099	2.35762	-0.348831	4.05924	0.205338	-0.0503651	-0.315422	-0.378951	3.47441	1.01992	2.53861	-0.843925	0.399451	0.152764	2.14669	0.10461	0.228466	0.301837	1.71073	0.36365	0.246842	0.134448	1.08376	7.2206	7.33142	-0.622787	-0.317941	-0.451518	2.70402	1.60866	4.59796	5.2927	1.59395	4.46464	1.69528	1.50849	4.09506	1.46825	4.3403	3.59911	7.03232	2.81006	0.307596
494	Field serum45	NA	natural	3200	-0.120152	-0.0450981	0.0617392	3.24449	-0.0594678	4.00038	0.154519	-0.168266	-0.114974	-0.184748	0.0472892	0.0468058	-0.023621	-0.212006	0.257006	0.390183	0.277051	0.186816	0.49417	0.25481	0.815531	0.155225	0.0733785	0.081186	0.898691	2.66083	2.4518	0.00852614	-0.194947	2.66522	-0.0447894	0.0607229	-0.0356545	-0.00312103	-0.0478881	0.0729438	0.0699403	1.29315	2.51583	1.28708	2.56399	0.698694	0.772621	0.230944	0.143701
497	Field serum46	NA	natural	12800	1.70653	-0.359975	1.70127	2.36043	0.421017	3.31624	0.233721	-0.00608847	-0.0579823	0.0256844	-0.15476	-0.160939	1.92329	-0.687097	0.415543	1.16216	0.15851	0.164474	0.311639	0.177891	0.669099	3.57517	4.81525	0.379331	1.95298	4.34525	4.28107	0.0100362	0.0162404	0.76164	0.383942	0.538002	1.69063	0.220868	-0.342917	0.736132	0.780211	0.581528	2.80902	4.32149	3.43945	2.48763	6.85926	3.05081	0.545525
502	Field serum47	NA	natural	3200	0.611673	-0.23863	0.463143	4.18912	0.476569	2.05361	0.558156	0.965776	-0.172674	-0.687554	1.71078	-0.319003	-0.0793376	-0.229356	1.33365	3.79239	0.810222	1.27247	3.59997	0.913498	1.36534	0.695546	7.64389	4.00265	1.5619	2.87021	2.89364	-0.213508	-0.61535	-0.231857	0.663552	0.764113	5.8954	0.775324	0.000260356	-0.518661	2.68872	1.17325	2.62767	1.38122	2.83308	1.72482	3.61557	1.1328	1.74944
537	Field serum48	NA	natural	12800	3.24397	-2.27538	-0.663456	0.342707	-1.21933	0.078853	-0.589531	-1.9863	-0.547589	-1.01561	-0.607557	-0.966443	-0.567947	-1.77847	0.0441775	0.257697	-0.0100889	-0.00911683	0.135994	0.0419101	3.40825	0.0552417	-0.0520522	0.0423494	0.281328	6.68744	6.41535	-1.81381	-0.945388	-1.80418	-0.808011	-0.715595	-0.675093	0.7985	-0.53069	3.80426	-0.738784	0.252152	3.26244	3.23797	4.18487	3.53286	8.75436	4.04767	1.57718
550	Field serum49	NA	natural	12800	-1.0967	-1.82507	-0.0519796	0.856631	-0.843985	2.50777	0.389764	-0.559535	-0.610594	-0.790091	1.04237	-0.8975	1.76908	-1.04719	0.3321	1.11445	0.314947	4.80413	0.262614	3.3781	0.84975	0.106786	0.289043	0.342689	1.35599	7.29049	8.11016	-0.811953	-0.333959	-1.23681	-0.38129	5.18943	-0.932192	-1.01805	-1.51939	-0.309349	-0.524404	-0.902332	4.08206	4.15064	5.35718	7.60047	7.20934	5.45825	4.93417
560	Field serum50	NA	natural	6400	0.00601233	-1.61332	0.0601946	2.14373	-0.347866	-0.203884	1.34548	-0.698783	-0.317581	-0.710483	-0.458514	-0.653311	5.0742	-0.50375	0.400854	0.189963	0.273303	0.275139	0.270284	0.446549	4.52893	0.144996	0.255606	0.319546	1.46824	5.87162	6.03503	-1.10652	-0.7608	-0.7045	-0.415393	5.54764	-0.56426	-1.21487	0.632257	4.58155	2.16844	-0.703023	7.55704	3.14845	7.5684	3.8534	1.46671	0.508706	0.357457
561	Field serum51	NA	natural	12800	-0.676509	-0.94189	2.64012	1.40527	-0.327177	-0.227265	0.427862	-0.203925	-0.467755	-0.844912	-0.395451	-0.770863	-0.0339293	-0.875529	0.432898	0.101537	-0.0625658	0.0740006	0.25039	0.209927	0.849724	0.193774	0.310995	0.157565	1.20338	7.00739	7.18671	-0.4138	-0.24055	-0.724769	-0.334924	0.0141575	-0.39823	-0.952622	-0.7511	-0.496402	5.42265	-0.683747	2.40208	0.167559	2.30215	4.55442	8.3438	3.20188	0.956166
564	Field serum52	NA	natural	12800	1.38964	-0.685171	0.798081	2.24906	1.0001	1.78652	0.0768218	-0.187837	-0.201323	-0.481358	0.441963	-0.484888	-0.0553295	0.839928	1.30463	3.11117	0.249733	0.279216	0.447569	0.340122	1.53806	0.83647	0.534063	0.913448	1.30282	4.72192	4.77029	-0.61541	-0.273476	0.112401	-0.349343	2.75773	-0.504463	-1.40977	1.23846	0.603864	-0.232449	0.356045	2.58277	2.69779	2.78551	3.13653	4.66616	2.50013	1.073
573	Field serum53	NA	natural	25600	-0.55873	-1.36653	0.686145	2.99385	-0.346249	-0.381695	1.23616	-0.0186805	-0.326743	-0.382373	2.32048	-0.761513	-0.16364	-1.25051	0.238219	0.232085	-0.0568734	0.0403605	0.409188	0.102642	0.789392	0.113793	0.0774614	0.0521637	0.472214	9.10224	8.55794	-0.410626	-0.205403	-0.666407	0.137745	7.63489	-0.547799	-0.98896	5.00694	5.60635	4.12528	-0.480781	5.28446	4.32481	4.51674	3.79337	6.69751	1.24586	0.151569
574	Field serum54	NA	natural	12800	0.00327996	1.69741	-0.195123	1.17474	0.0759085	3.70376	-0.272288	-0.127747	0	-0.342496	-0.0769649	-0.243697	-0.191736	1.13307	0.0332471	0.0544478	-0.0544478	5.98992	0.0532257	-0.029547	2.96981	0.0630113	0.0280144	-0.000863164	-0.0541368	4.30634	4.44149	-0.34231	-0.0376649	-0.396474	0.811483	-0.20385	0.0414947	1.32421	0.138587	0	5.41353	7.00432	8.01397	-0.469106	-0.450729	2.58081	4.26329	0.00773483	4.77125
595	Field serum55	NA	natural	25600	-0.0301377	-0.421338	-0.199905	2.62587	-0.414666	1.86477	0.0527132	-0.935336	-0.0488733	-0.278394	-0.320003	-0.404716	0.130512	-0.50996	1.24736	1.83478	0.449577	8.70926	1.36765	0.11861	1.86148	1.20338	0.947533	0.835171	1.52088	8.05769	7.97292	-0.515645	-0.402107	-0.10928	-0.230755	1.80378	0.119596	-0.367367	-1.02005	4.15746	3.76575	-0.400177	3.12372	0.418475	3.55241	4.87748	7.34475	6.96044	8.30516
597	Field serum56	NA	natural	12800	3.69424	-1.38215	-0.222231	4.62643	-0.205195	0.18104	0.822406	-0.82935	-0.152443	-0.278826	-0.107847	-0.379916	-0.0319503	-1.37704	1.30311	0.506171	0.321928	3.42338	1.74797	0.982437	3.7345	0.999688	0.858721	1.61852	1.68818	8.51126	8.70468	-0.990586	2.622	-1.37367	-0.0447044	5.10137	-0.487501	-0.120949	1.29851	6.36887	7.24734	-0.557592	5.66709	3.66596	5.66289	5.29863	3.92949	1.01069	2.57893
787	Field serum57	NA	natural	6400	0.926259	2.6878	-0.0823667	-0.10864	5.05552	0.233744	0.974864	0.0396983	-0.192547	0.0620973	-0.134423	0.0687203	-0.143488	-0.0918856	0.238698	0.402429	0.273468	0.258734	0.186609	0.160877	0.70154	0.0515467	0.0896429	0.0853018	0.258964	6.91743	6.43019	-0.158534	0.893871	0.0728801	0.124711	0.222183	1.519	-0.071083	0.0262193	0.0926988	0	2.58528	1.44687	3.92379	5.2367	2.73077	7.22351	0.307591	0.318399
788	Field serum58	NA	natural	12800	-0.703847	-1.52502	0.0251336	1.19865	-0.160902	-0.114405	0.284991	-0.644928	-0.339619	-0.305182	-0.250445	-0.617036	-0.175611	-1.02513	0.951856	0.42651	0.132331	0.310044	0.581265	0.734567	1.96534	0.790995	0.304312	0.774656	1.29882	0.653151	0.487499	-0.343373	-0.127769	-1.13452	-0.174755	-0.370585	-0.633601	-0.805035	-0.745404	-0.713138	1.59315	-0.511483	1.63154	0.683192	1.56375	1.15973	5.44487	0.92793	0.295377
1602	Field serum59	NA	natural	25600	0.0241276	-1.03556	-0.095473	3.41931	-0.344365	2.42588	0.227108	-0.184391	-0.051694	-0.29438	-0.0592556	-0.842624	-0.417163	-0.750615	0.64661	0.380253	0.965257	0.204	0.208712	0.247006	2.35356	0.523901	0.705898	0.494242	0.599821	4.96265	4.35125	-0.208992	-0.182687	-0.715674	0.771052	0.0939632	-0.465195	1.21556	5.11517	2.5583	2.70577	1.36548	4.01795	1.67504	4.29151	3.07688	3.01282	0.585883	0.345788
1604	Field serum60	NA	natural	12800	1.89307	-1.1146	-0.110765	1.30319	0.0107009	0.803256	-0.690359	1.74151	0.311165	-0.500659	-0.186005	-0.155352	-0.237649	-1.05377	0.129808	1.08832	0.0153829	0.997659	0.097527	0.0910719	0.862076	0.233317	0.217898	0.256388	0.647164	6.69142	6.62629	-0.362421	-0.0120153	-1.59219	0.641458	-0.115733	-0.709423	-0.753998	-1.09513	0.02158	5.24255	0.0255583	1.60029	4.19778	2.98152	5.98672	3.12836	2.80707	1.46615
1607	Field serum61	NA	natural	3200	-0.139306	-0.764927	-0.156859	0.087041	-1.44906	-0.375925	-1.79688	-0.731637	-1.84551	-0.218763	-0.457564	-1.49869	-1.68326	-0.732486	0.0291463	0.0583046	-0.117064	0.0883651	-0.0295554	0.00858259	0.347469	0.22305	0.0883651	-0.061512	0.0706125	0.888149	1.09929	-1.92221	-0.0134784	-1.83449	-0.624209	-0.646044	-0.0761941	-0.0448755	-1.90359	-0.104945	-0.60613	-0.0218669	1.35106	0.0349492	0.838326	0.460432	0.0280249	0.131138	0.0405072
1608	Field serum62	NA	natural	12800	1.65632	-1.99103	2.05344	2.71302	-0.303763	1.08866	-1.01417	1.50704	-1.16326	-1.39233	-0.100483	-1.23057	-0.557681	-1.0991	0.129358	0.456561	0.101686	0.0769757	0.0392612	0.0328738	1.22854	0.0621172	0.206107	0.103383	0.757205	9.54098	8.82895	-0.787989	-0.61893	-0.995491	3.84027	-0.365872	-0.257796	-1.1672	-0.848253	3.49527	2.09486	-0.349421	3.82457	1.01531	3.95163	6.78372	2.31778	0.868483	0.549277
1620	Field serum63	NA	natural	25600	2.11439	-2.50044	2.88098	2.1642	0.144505	1.49975	-0.785572	0.0554706	-0.186941	-0.452086	0.773724	-0.783399	-0.273817	-1.86351	0.523644	0.141862	0.269322	2.42217	0.381646	0.445216	1.4194	0.584833	0.916672	0.302036	1.45005	5.45923	5.54958	-0.651246	-0.807055	-1.67942	5.16025	-0.202397	-0.666198	0.782844	-0.742027	-0.178849	0.410593	-0.282988	3.21322	5.80403	2.85854	4.49221	8.04889	2.45901	0.633207
1622	Field serum64	NA	natural	1600	-0.0177306	-0.418643	0.249235	3.29997	1.02083	7.19104	-0.26692	-0.410222	-0.00277335	-0.053266	0.00946082	-1.1155	-0.0136971	-1.49855	0.317816	-0.012331	2.13561	1.43327	0.0480559	0.186301	0.471884	0.154276	0.163926	0.166412	0.538073	5.11479	4.51289	-0.448294	-0.34856	-1.34865	1.73602	1.67055	-0.244424	-1.4753	-1.27426	1.00908	2.71178	-0.1758	3.8358	1.60639	3.83625	3.97146	1.11739	2.89402	0.679426
1627	Field serum65	NA	natural	1600	-0.29752	-1.23788	0.00213403	2.48741	-0.198521	0.806001	-0.6596	3.78297	-0.710881	-0.624087	3.73756	-0.913366	-0.382334	-1.57552	0.382562	0.223712	0.258981	0.039894	0.19162	0.129749	0.209537	0.0924094	0.136841	0.168935	0.255	5.08473	5.53462	-0.301577	-0.540039	-1.00807	-0.157071	-0.549686	-0.560376	-0.7621	-0.593799	-1.39834	-0.0437215	0.174382	4.26414	4.97139	5.09353	5.50814	5.89522	3.60889	0.203325
1629	Field serum66	NA	natural	200	-0.949794	-4.17008	-2.46195	-1.02819	-3.24927	-2.13944	-0.773162	-2.38882	-2.87858	-1.76352	-1.3106	-2.34706	-2.33682	-3.99164	0.0899883	0.0105308	0.336725	0.119469	-0.0688119	0.0827353	0.731974	0.108325	0.038238	0.0687695	0.158978	4.00953	4.38238	-2.60354	-0.962554	-3.70222	0.17929	-2.25624	-3.33493	-4.10381	-3.80565	-3.36794	-2.51343	-2.65308	0.581303	-0.598056	-0.0189839	5.86583	3.67365	1.7383	0.265736
1631	Field serum67	NA	natural	1600	-1.46554	-2.61322	-0.114299	1.43191	-1.44633	2.03756	-0.273044	-1.08405	-1.17335	-1.19405	-1.57351	0.058305	-0.543599	-1.74481	0.39971	0.272258	0.243578	0.344725	0.259027	0.988336	3.45985	0.283171	0.195193	0.30207	1.21376	0.288545	0.918737	-1.73257	-0.206502	-0.129235	-0.0980702	-1.85437	-0.549414	-0.127075	-0.382873	-0.713743	-1.90237	-1.49591	1.65815	0.0603321	1.67028	1.25803	5.40829	2.07029	0.289663
1638	Field serum68	NA	natural	200	-0.0887531	-1.98394	-0.488579	0.484151	-1.82322	-0.497305	-0.868743	-0.833022	-1.21851	-1.61163	2.00934	-1.76048	-1.49773	-1.48017	0.121997	0.121283	-0.0493593	0.0697209	0.0722371	0.111385	0.300757	0.100519	0.175199	0.181629	2.34029	6.37663	6.40887	1.96346	-0.955105	-0.89923	-0.850048	0.408681	-0.683067	-1.03769	-0.381407	-2.15049	1.19837	-1.65378	0.138973	-1.30766	0.0714384	5.5077	0.183453	-0.0397297	0.221193
1646	Field serum69	NA	natural	3200	1.48721	-2.4277	-1.25279	4.53804	-0.403118	0.751728	-1.02812	1.05598	-0.0325562	-0.451473	1.14171	-1.78078	-0.929885	1.21486	0.0182629	0.20592	2.79986	0.300632	0.082383	0.114487	0.935437	0.164754	0.124493	0.0453827	0.038481	2.86517	2.58954	-1.44151	-0.917185	-0.849728	0.821047	-0.875723	-1.30549	-1.59383	2.45057	0.425098	-0.704497	-1.09282	2.2194	1.90425	3.36333	0.784793	5.19436	3.9001	0.329132
1653	Field serum70	NA	natural	1600	0.19705	-0.213868	2.12936	2.53941	2.75099	0.402961	0.19112	0.309657	0.171792	-0.345263	2.32811	-0.349285	-0.0796042	-0.438659	0.149627	0.0931337	0.110306	0.387667	0.174927	0.174904	0.336633	0.0838843	0.142019	0.225463	0.548993	5.41033	5.44774	0.761836	-0.189492	-0.5029	1.75855	1.35712	0.307805	-0.414842	-0.0995991	1.12078	3.64901	-0.35074	5.6331	5.00706	5.53103	4.82896	6.36215	1.85076	0.433503
1658	Field serum71	NA	natural	3200	-0.589051	-2.1034	-0.838883	3.5398	0.150901	-0.0105943	-0.852451	0.0588049	-0.139378	-0.276831	4.47434	-1.62282	-0.880534	-2.00656	3.43271	0.692215	0.626048	3.7201	2.55054	0.580673	1.16073	0.374231	0.810608	0.496426	0.872414	0.765933	1.0494	-1.32539	-0.568685	-1.65453	1.97673	-1.09271	-0.0626737	0.104248	-0.167084	2.84395	-0.958052	-0.750097	1.36306	0.211853	1.48652	0.901668	2.08981	1.45523	3.98626
1674	Field serum72	NA	natural	3200	0.866957	-1.26551	-0.0707448	3.11085	1.29765	0.903774	-0.23136	-0.519536	-0.136868	-0.489371	6.77478	-0.0922662	-0.0453254	-1.23332	1.39189	2.69086	0.885068	0.883932	0.80414	0.671385	2.85872	0.602761	0.577016	0.526667	0.688356	3.94989	4.54622	0.36196	-0.145887	-0.246208	-0.84611	1.9086	1.02632	-0.477832	-0.365458	-1.08824	4.12518	3.66339	5.65468	2.55885	5.78399	4.34442	3.83451	1.00607	0.453012
1681	Field serum73	NA	natural	800	-0.442213	-0.0970199	2.66541	2.01557	-0.135874	0.144371	-0.16907	-0.12787	-0.133498	-0.191736	1.90282	-0.196542	-0.0682126	-0.289113	0.23417	0.350121	0.370224	0.349062	0.0215344	0.233884	0.554139	0.442536	0.315218	0.193361	0.403803	1.71648	2.1994	-0.384632	-0.0372451	-1.56838	0.211824	2.0325	-0.808104	-0.0393972	-0.179653	-0.392273	2.83155	-1.43183	1.88528	-0.0216044	1.92538	1.60104	1.94002	1.43403	0.319823
1774	Field serum74	NA	natural	25600	3.87	-1.23929	2.71941	3.38129	1.69012	2.09729	0.19108	-0.286299	0.996028	-0.150876	2.4915	-0.750393	0.0113727	-1.74227	0.376378	-0.194385	-0.633393	1.98248	0.148719	0.416979	3.22782	0.18629	0.292255	-0.156531	2.8404	5.53587	5.86422	-0.672256	1.83152	-0.317143	2.24756	-0.869345	-0.717429	-1.25675	-1.42731	-1.43768	0.0589631	-0.270555	3.63223	1.65351	3.94522	5.19538	-0.150873	-0.57435	2.13503
1776	Field serum75	NA	natural	25600	-0.970139	-0.415646	-0.199773	0.741254	-0.301515	0.0484742	-0.34398	-0.18678	-0.020678	-0.0168485	0.110607	-1.2246	0.0145821	-1.80922	-0.03154	3.20159	1.3667	2.11333	-0.0751144	-0.198192	2.14356	0.368897	0.430421	0.295881	4.57663	2.94651	2.73203	-0.252956	-0.175159	-1.53092	0.978493	-0.776431	-0.944862	-1.47026	-1.85489	-0.533779	0.027657	-0.420786	3.32993	0.0389894	3.13241	0.313533	-0.158773	2.11016	2.36547
1780	Field serum76	NA	natural	25600	-0.413053	-1.34253	-0.585502	1.91998	-0.066125	-0.442978	-0.0912871	0.523797	-0.127492	-0.233769	-0.0391655	-0.6742	2.97766	-1.24166	0.460712	-0.61193	3.52396	-0.0417966	1.28388	-0.373873	5.43125	0.223822	0.154602	-0.123473	3.39073	8.67247	8.87341	-0.568924	-0.217525	-1.34482	0.275432	5.57348	1.37141	-0.508531	1.61494	7.78317	-0.679958	4.19983	5.0515	6.02889	7.77105	7.44063	7.77072	4.96026	1.68034
1795	Field serum77	NA	natural	25600	5.40301	0.0917185	0.0712684	3.34631	0.0646093	2.35016	-0.0505629	-0.279794	0.176098	0.00881506	0.0456376	-0.0776264	-0.00749143	-0.317233	-0.527902	-0.911751	-1.12098	-0.320114	2.14613	0.182117	4.05616	-0.386588	3.56347	-0.660964	2.22828	5.90251	6.28983	0.050713	-0.191178	-1.19761	0.117168	5.0142	0.00749657	-0.0700922	-0.237768	2.23534	4.77917	0.950421	3.22429	-0.0496984	2.82115	4.26728	7.11287	2.45045	0.559896
1796	Field serum78	NA	natural	25600	-2.16647	-3.12524	-1.27466	1.06477	-1.91482	-1.64656	-1.74648	-1.73077	-0.102203	-0.0875149	-0.293166	-2.68789	-0.0731136	-2.47584	-0.173735	-1.2278	-0.339437	-0.866417	-1.26015	-1.87682	2.17136	-0.077061	-0.0679729	-0.534531	1.44437	-0.105614	-0.617874	-2.4806	-0.502393	-3.16385	-1.18535	-2.87299	-2.29794	-2.28638	-2.73621	-2.63962	-2.27061	-2.15724	0.386227	-0.129773	0.254607	-0.79982	-1.86018	-0.223862	-0.164712
1797	Field serum79	NA	natural	25600	-0.241377	-0.334926	-0.128574	1.65736	-0.145254	1.98882	-0.0856694	-0.462647	-0.0386651	-0.0597746	-0.0106289	-0.226673	-0.0179726	-0.798421	1.00407	-0.185649	-0.268337	-0.636783	-0.311312	-0.40342	2.90568	0.137429	0.331483	-0.132297	1.91523	3.47374	3.36852	-0.107309	-0.229364	-0.660171	-0.452466	-0.283144	-0.00748088	-0.335843	-0.878382	-0.366785	0.303636	0.0422668	1.91969	0.322159	1.91047	1.06638	-0.256424	-0.159039	-0.201037
1807	Field serum80	NA	natural	25600	-0.802057	-1.15881	-0.525962	0.96272	-0.303251	-0.0129903	-0.261319	-0.749332	-0.342092	-0.468599	-0.614047	-0.841065	-0.344125	-1.20042	-0.0489096	-0.265484	-0.222476	0.109577	-0.121199	-0.181015	1.91813	-0.0688939	-0.0307669	0.0260037	0.953897	5.32068	5.09636	-0.759296	-0.576576	-0.947028	-0.60821	1.75046	-0.763642	-1.2302	-1.32193	-0.826473	-1.048	-0.942194	1.41638	-0.310747	0.967543	2.39488	-0.217958	-0.096471	0.485116
1809	Field serum81	NA	natural	12800	4.32141	-0.795552	-0.121428	1.67114	-0.201981	2.34925	-0.226223	-0.606184	-0.253924	-0.224452	5.17026	2.28071	-0.270189	-0.674512	-0.199635	-0.482232	-0.390183	-0.416797	-0.352259	-0.451281	2.20198	-0.278918	-0.257163	-0.386006	1.03736	5.93402	6.09214	-0.350286	-0.255013	-0.551224	7.15019	-0.264555	-0.33498	-0.69636	-0.402264	-0.498024	1.98945	-0.253102	1.85166	0.699275	1.65424	1.21166	-0.437319	-0.464458	-0.593134
1815	Field serum82	NA	natural	12800	-0.898442	4.1092	-0.157466	4.9914	3.27196	1.563	-0.647969	-0.563892	-0.217593	-0.395313	1.76612	-0.99723	-0.204309	-1.05106	-0.593772	-0.500664	-0.63626	0.0659643	-0.481316	-1.04811	3.10523	-0.394253	-0.0365858	-0.948324	1.53213	2.55472	2.29636	-0.778496	-0.451293	-0.756781	0.81694	-0.710154	-0.212436	-1.89657	-0.342582	-0.672735	0.71136	0.815586	3.78778	2.93984	3.98938	0.625427	-0.761725	-0.874509	0.106338
1816	Field serum83	NA	natural	25600	0.503097	-3.12653	-1.09949	0.876447	-1.19225	0.0823694	-0.722386	-1.89371	0.0652501	3.50199	0.0401923	-2.51254	-0.00863335	-2.43625	1.50358	-0.428692	3.66373	3.64222	0.0481554	-0.600279	3.22452	4.85521	7.40601	6.21901	2.1531	2.53616	3.02141	-0.333563	-0.0678024	-2.39918	-0.197228	0.35211	-1.96567	-3.80203	-3.23264	-0.89744	0.725567	-1.59588	1.48708	-0.0761521	1.70789	2.57757	4.14538	4.38303	3.55985
1820	Field serum84	NA	natural	12800	-0.326956	0.221526	-0.340182	3.06271	-0.1758	0.931075	-0.477294	-0.664393	-0.345248	-0.0321743	-0.222448	-0.816495	-0.205922	-2.18314	-0.436706	-1.02973	-0.970696	-0.144267	-0.608986	-0.815588	3.80919	-0.574477	0.144276	-1.05333	1.23258	4.54395	4.12815	0.640249	-0.288574	-1.08007	0.510839	-1.23068	0.667506	-1.20169	-2.07094	-1.60702	1.33783	1.52682	3.36757	1.13906	3.20211	4.64938	-0.951849	-1.38214	-0.0830363
1824	Field serum85	NA	natural	25600	1.89426	1.53395	0.435319	2.27227	0.0616109	1.55525	0.0623425	-0.00513887	-0.0627654	0.0213602	0.100415	-0.225167	2.5787	-0.548606	-0.070189	-0.245184	1.68037	3.4986	0.285992	-0.0200684	1.95227	2.03247	3.28983	3.30688	1.41586	4.63232	4.92043	-0.0611698	0.204446	-0.176232	8.9496	6.03801	0.0769176	-0.33837	2.47724	1.03129	3.95463	-0.14889	5.47454	4.28781	5.8146	1.98492	3.40252	1.90461	4.27264
1826	Field serum86	NA	natural	6400	0.0331499	-0.8004	-0.218736	-0.00241981	-0.202284	-0.799117	-0.062853	0.929959	0.056747	0.00386208	-0.221088	-1.20631	0.00515956	-0.771135	0.156951	0.148491	-0.415001	-0.295818	2.48607	-0.312121	2.7601	-0.0948237	-0.128324	-0.143591	0.79038	5.97282	5.16906	-0.871962	-0.194286	-1.67737	-1.0215	0.866335	-1.12503	-2.19286	-0.181757	-0.278732	-1.49578	0.659	3.10558	3.10106	3.66703	3.83426	3.75055	4.03598	1.89843
2069	Serum.atypical.infection1	TgCatBr1	Atypical	51200	-0.0267748	-0.451997	0.953941	1.86671	0.809849	0.903057	-0.0988503	-0.851895	-1.01197	-0.592664	-0.409982	-0.219787	-0.149622	-0.411135	0.19201	0.454172	0.461509	0.105001	0.163981	0.149012	7.03317	0.431515	0.762178	0.118652	0.223772	9.12202	8.65255	-0.56838	-0.461754	-0.415099	-0.641476	-0.350927	5.78901	6.17211	-0.495597	-0.447277	1.21064	-0.279431	4.3819	1.50641	4.46123	4.57194	0.863229	0.285007	0.258321
2070	Serum.atypical.infection2	TgCatBr2	Atypical	12800	-0.0588937	-0.266116	0.0060423	1.89996	-0.0337012	3.35301	-0.141677	0.420063	-0.427099	-0.479861	0.0518181	-0.114173	-0.0859651	-0.370322	0.0822791	0.298286	0.150609	0.0241185	0.104147	0.220866	0.734164	-0.00229607	0.0354672	0.064215	0.399677	4.66899	3.97243	-0.0940716	-0.341123	-0.198298	-0.112214	-0.0393144	-0.228842	0.878669	-0.158546	-0.289975	0.527789	-0.178889	1.65609	0.0479693	1.77123	0.509744	0.293645	0.156132	0.101283
2071	Serum.atypical.infection3	TgCatBr5	Atypical	51200	-0.0789451	-0.0669361	0.0124473	2.97612	0.0447942	2.13879	0.0339366	-0.0190237	-0.0634156	-0.083009	0.0539323	0.0825323	0.0433106	-0.105582	0.29072	0.627902	2.36372	1.87168	0.434333	3.45508	1.24361	0.16779	0.208915	-0.0385327	0.67423	7.23233	7.05933	0.0190459	-0.057714	0.0247562	-0.0451052	0.1219	-0.0371496	0.00234585	-0.00210329	-0.00561804	0.0143077	-0.0861857	2.05344	1.6393	2.49511	2.29026	0.83526	2.45276	0.336902
2073	Serum.atypical.infection4	TgBbUS1	Atypical	3200	0.0202036	-1.36638	0.238219	1.35707	-0.434184	0.115601	-0.40172	-0.47867	-0.610957	0.0102767	1.14422	-0.31718	-0.266176	-0.404727	0.131244	0.403962	1.80432	0.168384	0.242046	0.122809	0.773446	0.0289539	3.86001	0.0999516	0.234517	7.30484	6.73929	-0.72834	-0.3834	0.318314	-0.613967	-0.0195567	-0.370488	-0.919628	-1.15006	-1.23418	2.6256	1.39284	1.44129	2.08769	1.97808	2.97019	0.424553	0.357297	0.129531
2074	Serum.atypical.infection5	TgBbUS1	Atypical	12800	0.209805	-1.13369	-0.289765	2.26428	-0.000273981	1.58427	-0.249733	0.100971	-0.747366	-0.702686	5.00623	-0.690748	-0.18752	-1.07635	0.0755867	3.86759	1.11584	0.100556	0.138841	3.98643	0.856002	0.224502	0.159003	0.0145732	0.152219	6.63265	6.25965	-0.544592	-0.630147	-0.633926	-0.243661	-0.375206	-0.866806	4.54452	-0.687929	-0.78117	3.21572	-0.367157	2.03698	1.94385	1.95822	2.97595	0.301268	0.29542	0.0750964
2075	Serum.atypical.infection6	TgBbUS1	Atypical	25600	0.28952	-2.11031	-0.822488	4.41128	0.402679	0.910661	-0.605283	-1.3053	-1.41491	-1.35688	1.13497	-1.39985	-1.17231	-1.99683	0.164549	0.770518	0.177086	0.044328	0.142227	0.697038	1.8574	0.13245	0.0871005	0.0370104	0.236784	9.69034	9.25689	-1.15805	-1.0677	-1.25997	-0.595409	-0.906046	-1.64205	-0.583495	-1.71076	-1.83182	2.46309	-0.646276	0.975788	3.69913	2.38428	4.63114	0.625778	0.414881	0.186905
2077	Serum.atypical.infection7	TgGoatUS6	Atypical	25600	-0.777063	-1.58111	-0.206107	1.2017	-0.549656	0.62959	-0.011596	1.10361	-0.749157	-0.456937	2.59275	-0.297334	0.0696797	-1.71042	0.0145732	1.83013	0.0579158	0.0280214	0.0550114	6.92231	5.32675	0.111098	0.0839342	0.0291463	0.100994	8.46689	8.23704	-0.992192	-0.34221	-1.30148	-0.125839	-0.102681	-0.680294	0.662097	-0.847823	-1.39022	3.50917	-0.93614	4.13182	1.23605	4.22051	4.88599	0.380153	0.0566053	0.146677
CT1_1	Reference1	CT1	I	51200	1.04678	-0.0524383	-0.185262	1.82069	-1.47546	-1.07487	-0.557321	-1.04722	-0.0457375	-0.0330442	-0.0221267	-0.0218611	-0.0141417	-0.128188	-0.262147	-0.303042	-0.446344	2.08107	-0.321902	-0.217741	4.54391	-0.149135	0.35381	-0.471806	1.56329	5.56623	5.38152	0.000800164	-0.208388	0.154342	-0.192901	-0.109724	-0.486736	-0.886056	-0.0551578	-0.0933415	0.822885	-0.119986	0.724622	-0.072256	0.11341	0.658262	-0.563955	-0.645366	2.42669
CT1_2	Reference2	CT1	I	25600	-0.0475348	-0.486914	0.0753467	2.23509	0.801184	0.924353	-0.0599033	0.0995984	-0.1633	-0.212123	1.24375	0.00500639	-0.0553148	-0.284373	-0.00173436	4.90218	0.964725	0.0140072	5.76074	2.5292	6.43261	0.0482079	0.230336	-0.0607608	0.173651	8.12846	8.7304	-0.00874371	-0.0248151	-0.406075	-0.0714331	0.291234	-0.21241	-0.594764	-0.543879	-0.331878	0.828763	0.974115	3.02066	1.40078	2.68121	4.61726	0.31768	1.02559	0.1124
CT1_3	Reference3	CT1	I	51200	0.0774254	-1.13012	-0.0382596	3.61334	-0.207937	0.674977	0.17727	-1.44826	-0.614039	-1.13401	4.14107	-0.884436	4.07595	-1.24764	0.161705	0.929111	6.26576	0.230788	3.14661	7.03718	4.1958	0.082146	1.86452	0.0358163	0.289787	9.10895	7.82904	-1.52335	-0.690641	-1.23497	-0.0128637	0.330708	-0.635042	2.50459	-0.652841	0.816373	3.79805	-0.252684	2.974	2.53702	2.37835	2.1619	0.419372	6.31072	0.159111
GT1_1	Reference5	GT1	I	51200	-0.207807	0.101902	-0.156878	3.97016	1.18596	-0.251351	-0.0578158	-0.219734	-0.366258	-0.594483	0.873863	-0.90641	-0.524715	-0.167541	0.103364	0.0512167	-0.05149	0.116747	0.243118	0.305064	0.796659	0.0500127	0.0166291	0.0100812	0.0333066	1.32109	0.779306	-0.673622	-0.462281	-0.0603076	-0.304688	-0.0930106	1.89714	-0.0269045	-0.246201	-0.03156	0.523228	-0.0804364	0.905933	0.0978525	-0.157551	0.135333	0.191105	-0.00691037	0.0388403
GT1_2	Reference6	GT1	I	25600	-0.368557	1.57515	-0.211002	1.39323	0.246242	0.962577	-0.472205	-0.781258	-0.64031	-0.770088	4.39162	-0.305896	3.71902	-0.8587	0.206451	5.17137	5.49687	2.98219	0.485505	5.32481	7.75179	0.25461	0.453627	0.0891266	0.353398	7.79679	7.87133	-0.458421	-0.583176	-0.781593	-0.651682	0.220662	-0.623964	-0.643725	-0.396345	-0.438575	1.02623	-0.499264	5.32174	1.46171	4.26037	5.33301	0.809244	5.1709	0.69056
RH	Reference8	RH	I	6400	-1.34848	-1.76685	-0.447955	0.107129	-0.498646	-0.40632	-0.162712	-0.0856447	-0.410545	-0.0157852	0.0590579	-0.13192	1.9399	-1.92241	0.145046	0.26668	-0.0402984	-0.000300499	2.98016	0.700865	3.03866	0.95394	0.112121	0.0390701	0.071479	5.22086	5.04533	-0.555177	-0.152853	-1.20765	0.00466708	-0.106542	-0.480088	-0.064876	-0.524335	-0.626185	1.60247	-0.83447	0.875775	-0.261528	0.317249	2.06115	0.166121	-0.00288636	0.0573681
RH_101	Reference9	RH	I	800	0.0794808	-0.673488	0.00690424	3.17228	0.101482	3.85389	0.0581715	-0.0246695	0.00541061	-0.124096	1.33651	0.0328653	0.0349204	-0.247033	0.161643	1.37774	0.629273	0.953427	0.483742	0.02007	2.61967	-0.0389949	0.0346098	-0.0022988	2.75532	3.10104	3.10098	0.172465	-0.0736869	-0.210624	1.21264	0.0792147	-0.00552759	-0.0134803	-0.203934	-0.30343	0.123375	-0.0715417	3.66604	1.53839	3.40518	1.81537	1.19509	-0.139183	0.266025
RH_105	Reference10	RH	I	3200	1.91841	-1.25939	0.229782	2.95366	0.84357	3.97713	-0.0461084	0.0501058	-0.186659	-0.473208	1.72113	-0.0269009	-0.249172	-0.753906	0.110854	2.81748	1.43876	1.6733	-0.0187429	6.68459	4.0153	0.590589	0.209344	0.256548	3.60779	5.49395	5.58511	0.288611	-0.0398226	3.24672	1.0054	0.158176	-0.177635	-0.361285	-0.656414	-1.03615	2.03808	-0.319045	2.87008	3.16282	2.55269	0.479248	2.67267	0.630767	1.51217
RH_201	Reference11	RH	I	1600	2.17996	-0.911513	0.00970543	2.32758	0.205138	3.82335	-0.0789183	0.0622111	-0.134719	-0.119769	0.522684	-0.161058	-0.269525	-0.621533	-0.185879	-0.0258792	0.00619186	-0.163942	-0.29959	1.94685	2.63196	-0.0828017	-0.168282	-0.430126	1.82475	1.96116	1.75972	0.269774	-0.217384	-0.356126	0.994215	-0.0299675	-0.105626	-0.587786	-0.632224	-0.682036	0.463416	-0.0761723	3.20746	3.05928	3.0883	0.0950095	-0.659732	-1.03566	-0.456018
RH_205	Reference12	RH	I	1600	0.0808935	-0.396409	-0.204527	2.70725	0.253164	2.89674	-0.173767	-0.115498	-0.22166	-0.332513	0.0963836	-0.237175	-0.251283	-0.523043	0.669629	1.77381	1.23673	1.6652	-0.32704	0.689762	3.22278	0.37754	1.03507	-0.417445	3.24457	4.77205	4.27561	-0.0601471	-0.24233	-0.556393	2.05677	-0.0793539	0.126789	-0.458345	-0.330706	-0.349796	1.82459	-0.211256	3.60432	0.976324	3.57682	0.482483	1.20296	-0.316358	0.604958
RH_301	Reference13	RH	I	400	0.0548735	-0.381879	0.610862	2.20251	0.127112	1.40495	-0.0456377	0.793477	-0.122225	-0.162625	1.65518	-0.195292	-0.160317	-0.167763	-0.392611	0.206668	-0.194251	0.674504	4.55411	1.19425	4.51303	0.0280646	0.135951	-0.601969	2.06136	3.70401	3.61951	0.0242934	-0.114959	-0.295699	-0.042304	0.631003	-0.158593	0.00955441	-0.104993	-0.3037	0.881166	4.06217	3.26594	2.052	2.60581	-0.145119	-0.357362	-0.271195	0.70915
RH_305	Reference14	RH	I	3200	-0.107062	-0.177454	0.365385	1.37394	0.00109206	1.65211	-0.41443	0.494501	-0.491866	-0.651854	2.38246	-0.788397	-0.432905	-0.435143	-0.312064	0.223221	-0.393467	-0.439049	-0.514546	-0.519057	2.78217	-0.478161	-0.350309	-0.144558	0.989414	5.58976	6.1101	-0.382961	-0.81518	-0.551182	0.551845	-0.329656	-0.207031	-0.405454	-0.54349	-0.662289	0.0753145	0.570124	1.79425	2.52914	1.24187	0.179132	0.330904	-0.796404	-0.283449
RH_401	Reference15	RH	I	400	-0.50401	-1.1008	-1.52932	0.332204	-0.5241	0.388774	-0.780235	-0.306001	-1.28871	-1.37629	-0.612321	-1.90426	-1.54475	-2.53751	-0.164135	1.53019	1.61957	2.10309	-0.468866	1.78026	3.30122	-0.26917	-0.14788	-0.662272	3.0961	4.91062	4.10823	-1.48656	-1.63358	-1.6065	1.2632	-0.753609	-1.26476	-1.53311	-1.87496	-1.78206	-0.691987	-0.853883	0.399324	-0.384938	-0.422565	0.613894	1.22856	-0.802403	0.347624
RH_405	Reference16	RH	I	1600	-1.05302	-4.11806	-2.15301	-0.921187	-1.11933	0.399425	-0.970485	-0.485092	-1.9554	-2.65293	-3.49767	-2.5947	-2.05619	-3.80464	-0.153178	1.31605	0.381336	1.09081	1.06214	1.32977	3.19616	-0.121636	-0.127223	-0.380258	3.7554	3.73938	3.20884	-1.93582	-2.72903	-2.37842	1.05539	-1.76099	-1.86044	-1.83306	-3.59938	-3.32966	-1.44464	-2.30359	-0.709031	-2.4388	-1.15293	0.94427	0.58682	-0.392577	-0.0136107
RH_501	Reference17	RH	I	1600	0.0391654	-1.04337	0.248193	1.5993	0.432445	0.516974	0.00938368	-0.0953163	-0.137567	-0.526076	-0.24736	-0.441935	-0.248972	-0.759687	0.0636489	0.174357	-0.211591	-0.252928	-0.174767	3.49812	3.4403	0.221335	0.0641749	1.18431	2.24123	3.23794	2.98795	-0.268372	-0.0497678	-0.48314	0.243054	0.0831255	0.684879	0.515794	0.64277	0.345737	-0.905001	-0.443018	2.10975	1.55101	1.57463	0.316751	-0.197954	-0.197477	-0.0677919
RH_505	Reference18	RH	I	1600	-0.620201	-2.64792	-1.05168	0.263348	-1.31529	1.42969	-0.316673	-0.288357	-0.470223	-1.51195	-1.52968	-1.40678	-1.11808	-2.11314	-0.169257	0.0702203	0.0847891	-0.00843691	-0.22622	0.16262	3.46894	0.318403	-0.16757	0.0141864	5.08969	2.7455	2.63338	-0.665815	-0.0244066	-1.05848	0.252446	-0.802583	-0.847024	-0.870999	-1.78693	-1.8488	-1.87209	-1.49048	1.05901	0.228249	0.35718	0.00512165	-0.012034	-0.324264	-0.22918
RH_601	Reference19	RH	I	800	0.0389429	-0.560113	0.169026	4.94977	1.48164	3.78207	-0.123603	0.0224271	-0.168779	-0.113561	0.0777179	-0.0588701	-0.0824622	-0.327585	0.0553236	0.0580965	-0.12565	0.443553	2.55906	0.124967	3.79226	0.0173059	0	-0.0966498	1.53675	1.73469	1.8369	0.179867	-0.0757198	-0.00729047	2.16823	-0.0158583	0.392574	0.183429	1.16923	-0.254975	0.799212	2.91132	3.11432	4.3747	2.74899	0.445447	-0.428963	-0.12413	0.340349
Dolphin	Reference4	Dolphin	II	25600	-0.103116	-1.31863	0.104299	1.16042	-0.0196055	3.99722	0.00178462	1.326	0.0193302	-0.0379211	0.0663523	-0.262434	-0.0684009	-0.0982657	-0.0841579	0.0613364	-0.0835201	-0.0762609	-0.189074	-0.232844	1.39325	-0.0536566	0.410267	-0.1467	1.2025	3.20991	3.19362	-0.0773877	0.0973197	-1.44223	0.204593	-0.156785	2.64189	1.55287	-0.28209	-0.300849	0.0263464	6.43356	5.12717	5.72451	5.77352	-0.131121	-0.0637356	-0.0852206	-0.329847
ME49	Reference7	ME49	II	12800	1.82102	0.943832	0.738784	2.6009	0.028931	0.0595113	-0.4367	-0.974327	-0.256281	-0.0169216	0.175301	0.0120172	0.0206404	-0.000804446	0.338673	0.313188	0.141806	0.284234	0.260355	0.000690728	0.571152	0.123874	0.170231	0.196214	0.23178	1.79084	1.91036	0.061512	0.0213497	1.31618	-0.262273	-0.129331	0.633957	-0.272998	0.0565386	-0.116173	2.56815	0.201888	2.64066	3.07691	3.59307	0.061512	0.522824	0.286888	1.42143
Schweiz	Reference20	Spycher et al., 2011	II/natural	6400	-0.94735	-2.62236	-0.430385	1.62655	-0.305473	0.194492	-1.30047	-0.452403	-1.56416	-2.06145	-0.757907	-1.44635	-1.243	-1.73508	0.189582	0.313074	1.94535	0	-0.0251214	0.0232713	1.2837	0.362995	0.297616	0.0995653	0.961419	0.734557	0.14859	-1.30039	-1.12563	-1.99121	0.247707	-0.70786	-0.0145145	-0.114945	-1.23134	0.107048	-0.675461	3.06559	1.91088	2.88177	2.18749	0.271614	1.38875	2.20901	0.110873
Cat10	Reference21	VEG	III	51200	2.01875	0.909829	0.715644	3.14791	-0.0766552	-0.750273	-0.776076	-1.18516	-0.141185	-0.0201175	0.0369301	0.196934	0.0375973	0.017875	0.104453	0.229858	0.0941575	0.0263506	0.0524525	0.381715	2.96047	0.0975848	0.126746	0.137723	0.207919	7.87095	7.5932	-0.0658646	-0.0518047	1.23465	-0.379001	-0.102118	-0.102125	0.0142709	0.0520254	0.115763	2.74915	0.301967	1.59454	0.390356	0.774218	1.2182	0.112361	0.178864	0.0436361
[truncated: 56 more columns]
