# Supplementary material for: Serotyping of Toxoplasma gondii in Cats (Felis domesticus) Reveals Predominance of Type II Infections in Germany
Source: PLoS One. 2013 Nov 7;8(11):e80213. doi: 10.1371/journal.pone.0080213 (PMC3820565; doi:10.1371/journal.pone.0080213)
Supplement: Table S4 — Diagnostic parameters of peptides used in this study. (XLS) [file pone.0080213.s004.xls]

## Sheet: Tabelle1
Table S4. Diagnostic parameters of peptides used in this study.
No.	Peptides	Peptide origin*	Clonal type specificity of peptide sequence	Area-Under-ROC#-Curve	Cut-off	Se., typing (%)†	Sp., typing (%)§	Se. (%) in positive field sera (n=86)	Se. (%) in sera from cats inoculated with non-canonical T. gondii (n=7)	Mean of signal reactivity among the T. gondii-negative cat sera (n=52)	Proportion (%) of false positive peptide reactions among the T. gondii-negative cats (n=52)	Proportion (%) of false positive peptide reactions among the T. gondii-positive cats infected with heterologous T. gondii type in relation to peptide specificity
1	GRA7-I-172	This study	I	0.69958	-0.392611	100	1.79	93.0233	100	0.225702	98.0769	100
2	GRA7-I-160	This study	I	0.641807	0.929111	47.06	87.5	16.2791	28.5714	0.377156	13.4615	0
3	GRA7-I-220	This study	I	0.506303	0.381336	47.06	80.36	20.9302	57.1429	0.206873	19.2308	25
4	GRA5-I-26	This study	I	0.658613	0.230788	58.82	82.14	39.5349	14.2857	0.14549	17.3077	25
5	GRA5-I-34	This study	I	0.532563	0.483742	47.06	83.93	12.7907	0	0.203637	17.3077	0
6	GRA5-I-41	This study	I	0.758403	0.689762	64.71	91.07	9.30233	57.1429	0.228542	9.61538	0
7	GRA6-I-216	This study	I	0.915966	2.61967	94.12	82.14	24.4186	28.5714	1.08497	17.3077	25
8	GRA6-I-199	This study	I	0.629202	0.37754	17.65	85.71	22.093	14.2857	0.203705	15.3846	0
9	GRA6-I-197	This study	I	0.570903	0.209344	35.29	71.43	45.3488	28.5714	0.202001	26.9231	50
10	GRA6-I-173	This study	I	0.784664	1.18431	5.88	94.64	11.6279	0	0.222732	5.76923	0
11	GRA6-I-4	This study	I	0.705882	1.53675	64.71	75	20.9302	0	0.985078	26.9231	0
12	GRA6-I-46	This study	I	0.964286	1.75972	94.12	91.07	80.2326	100	0.306682	3.84615	75
13	GRA6-I-92	This study	I	0.959034	1.32109	100	82.14	84.8837	100	0.51351	13.4615	75
14	ROP1-I-131	Kong et al., 2003	I	0.576681	0.0389429	52.94	69.64	26.7442	28.5714	-0.224185	28.8462	50
15	GRA4-I-232	Kong et al., 2003	I	0.503151	-1.25939	82.35	33.93	52.3256	57.1429	-1.05145	67.3077	50
16	GRA1-I-92	Kong et al., 2003	I	0.543067	0.169026	29.41	89.29	23.2558	28.5714	-0.206602	7.69231	50
17	SRS2-I-53	Kong et al., 2003	I	0.671218	1.37394	76.47	55.36	54.6512	71.4286	1.10635	42.3077	75
18	SRS1-I-50	Kong et al., 2003	I	0.603992	0.101482	58.82	75	22.093	28.5714	-0.254206	26.9231	0
19	SAG1-I-244	Kong et al., 2003	I	0.67437	0.388774	82.35	60.71	52.3256	85.7143	0.569485	40.3846	25
20	NTP3-I-485	Kong et al., 2003	I	0.620798	-0.557321	88.24	37.5	55.814	85.7143	-0.43788	63.4615	50
21	NTP3-I-99	Kong et al., 2003	I	0.640756	-0.115498	58.82	73.21	33.7209	57.1429	-0.48973	26.9231	25
22	dGRA7-I-164	Kong et al., 2003	I	0.518908	-0.22166	52.94	58.93	46.5116	14.2857	-0.501909	40.3846	50
23	dGRA7-I-162	Kong et al., 2003	I	0.505252	-1.37629	88.24	26.79	77.907	100	-0.819928	73.0769	75
24	GRA7-I-163	Kong et al., 2003	I	0.635504	0.522684	52.94	76.79	25.5814	57.1429	0.328004	25	0
25	ROP1-I-85	Kong et al., 2003	I	0.598739	-0.90641	82.35	37.5	56.9767	85.7143	-0.951907	61.5385	75
26	GRA6-I-207	Kong et al., 2003	I	0.533613	1.9399	17.65	98.21	8.13953	0	-0.403118	1.92308	0
27	GRA7-I-225	Kong et al., 2003	I	0.510504	-1.24764	76.47	39.29	52.3256	71.4286	-1.20018	59.6154	75
28	GRA7-II-172	This study	II	0.704762	-0.131121	100	1.43	98.8372	100	0.350278	100	94.4444
29	GRA7-II-160	This study	II	0.619048	0.522824	66.67	80	70.9302	42.8571	0.312092	15.3846	33.3333
30	GRA7-II-220	This study	II	0.685714	0.286888	66.67	84.29	66.2791	57.1429	0.127365	13.4615	22.2222
31	GRA5-II-26	This study	II	0.533333	1.42143	33.33	97.14	23.2558	0	0.14321	0	11.1111
32	GRA5-II-34	This study	II	0.552381	7.52543	33.33	100	4.65116	0	0.266848	0	0
33	GRA5-II-41	This study	II	0.733333	0.0995653	66.67	38.57	77.907	85.7143	0.476739	57.6923	72.2222
34	GRA6-II-210	This study	II	0.757143	0.433247	100	62.86	66.2791	28.5714	0.697525	25	72.2222
35	GRA6-II-199	This study	II	0.62381	-0.058739	100	27.14	86.0465	100	0.304004	82.6923	44.4444
36	GRA6-II-192	This study	II	0.604762	-0.0121238	100	32.86	82.5581	100	0.206924	75	44.4444
37	GRA6-II-173	This study	II	0.6	0.0693473	100	37.14	72.093	57.1429	0.299187	61.5385	66.6667
38	GRA6-II-4	This study	II	0.652381	0.850509	66.67	80	33.7209	0	0.447127	15.3846	33.3333
39	GRA6-II-92	This study	II	0.861905	2.01414	100	75.71	84.8837	100	0.405589	3.84615	83.3333
40	SAG2A-II-93	This study	II	0.7	0.675795	66.67	81.43	77.907	71.4286	0.323584	21.1538	11.1111
41	SAG2A-II-135	This study	II	0.87619	0.185885	100	72.86	69.7674	57.1429	0.2719	30.7692	16.6667
42	GRA6-II-46	This study	II	0.77619	0.127912	100	64.29	61.6279	42.8571	0.265023	44.2308	11.1111
43	GRA1-II-159	Kong et al., 2003	II	0.7	0.0213497	66.67	98.57	8.13953	0	-0.578813	1.92308	0
44	GRA1-II-159_b	Kong et al., 2003	II	0.590476	-0.0773877	66.67	65.71	17.4419	14.2857	-0.837375	28.8462	50
45	SAG3-II-120	Kong et al., 2003	II	0.547619	1.31618	33.33	95.71	1.16279	0	-0.9419	3.84615	5.55556
46	SAG3-II-49	Kong et al., 2003	II	0.514286	0.204593	66.67	64.29	39.5349	0	0.15728	28.8462	55.5556
47	GRA6-II-202	Kong et al., 2003	II	0.538095	-0.70786	100	32.86	65.1163	85.7143	-0.717683	61.5385	83.3333
48	dSAG2A-II-134(11)	Kong et al., 2003	II	0.9	-0.0145145	100	80	27.907	14.2857	-0.605325	17.3077	27.7778
49	SAG2A-II-131	Kong et al., 2003	II	0.766667	-0.272998	100	60	30.2326	71.4286	-1.11558	38.4615	44.4444
50	dGRA7-II-225	Kong et al., 2003	II	0.571429	-0.28209	66.67	58.57	32.5581	28.5714	-0.828812	42.3077	38.8889
51	GRA7-II-225	Kong et al., 2003	II	0.771429	-0.300849	100	65.71	46.5116	28.5714	-0.987231	34.6154	33.3333
52	GRA3-II-28	Kong et al., 2003	II	0.642857	-0.675461	100	37.14	75.5814	100	-0.456207	57.6923	77.7778
53	dGRA6-II-214(9)	Kong et al., 2003	II	0.933333	0.201888	100	81.43	27.907	14.2857	-0.46771	15.3846	27.7778
54	dGRA6-II-216(9)	Kong et al., 2003	II	0.771429	1.91088	100	58.57	60.4651	57.1429	1.53465	36.5385	55.5556
55	dGRA6-II-214	Kong et al., 2003	II	0.933333	2.88177	100	90	24.4186	14.2857	0.690994	7.69231	16.6667
56	GRA6-II-214	Kong et al., 2003	II	0.87619	2.18749	100	70	60.4651	57.1429	1.41949	23.0769	50
57	GRA7-III-172	This study	III	0.555556	0.21246	100	55.56	55.814	57.1429	0.481705	46.1538	40
58	GRA7-III-193	This study	III	0.680556	0.117686	100	68.06	22.093	71.4286	0.13411	36.5385	20
59	GRA7-III-160	This study	III	0.625	0.241709	100	62.5	41.8605	85.7143	0.444354	34.6154	45
60	GRA7-III-105	This study	III	0.736111	-0.00240883	100	26.39	86.0465	100	0.293346	78.8462	60
61	GRA7-III-220	This study	III	0.513889	0.0780293	100	51.39	59.3023	42.8571	0.13483	55.7692	30
62	GRA5-III-26	This study	III	0.777778	0.299374	100	77.78	32.5581	28.5714	0.205097	19.2308	30
63	GRA5-III-34	This study	III	0.708333	0.0800898	100	70.83	56.9767	85.7143	0.168952	40.3846	0
64	GRA5-III-41	This study	III	0.736111	0.0423869	100	26.39	67.4419	100	0.305796	69.2308	85
65	GRA6-III-46	This study	III	0.694444	0.219098	100	69.44	45.3488	42.8571	0.295474	40.3846	5
66	GRA6-III-216	This study	III	0.916667	4.68547	100	91.67	2.32558	28.5714	1.50109	0	30
67	GRA6-III-199	This study	III	0.625	0.059368	100	37.5	69.7674	85.7143	0.311396	67.3077	50
68	GRA6-III-197	This study	III	0.791667	0.00197757	100	20.83	86.0465	100	0.345714	82.6923	70
69	GRA6-III-173	This study	III	0.680556	0.0237748	100	31.94	70.9302	85.7143	0.269063	75	50
70	GRA6-III-4	This study	III	0.583333	0.175398	100	41.67	77.907	57.1429	0.566312	51.9231	75
71	GRA6-III-92	This study	III	0.902778	5.25645	100	90.28	30.2326	85.7143	0.571111	0	35
72	GRA1-III-92	Kong et al., 2003	III	0.847222	0.319703	100	84.72	22.093	14.2857	-0.433898	9.61538	30
73	GRA7-III-215	Kong et al., 2003	III	0.777778	-0.132757	100	77.78	26.7442	57.1429	-0.878975	21.1538	25
74	GRA7-III-163	Kong et al., 2003	III	0.902778	1.64773	100	90.28	22.093	14.2857	0.078928	13.4615	0
75	dGRA7-III-225	Kong et al., 2003	III	0.986111	0.384001	100	98.61	4.65116	0	-0.925111	0	5
76	GRA7-III-225	Kong et al., 2003	III	0.986111	0.429635	100	98.61	1.16279	0	-1.02164	1.92308	0
77	dGRAS6-III-220(9)	Kong et al., 2003	III	0.597222	-0.58976	100	40.28	47.6744	57.1429	-0.745827	59.6154	60
78	GRA7-I/II-193	This study	I-II	0.733962	0.29267	85	64.15	46.5116	42.8571	0.468061	36.5385	0
79	GRA7-I/II-105	This study	I-II	0.663679	1.06244	5	98.11	9.30233	0	0.182866	1.92308	0
80	SAG4A-I/II-84	Kong et al., 2003	I-II	0.50283	0.253822	30	81.13	15.1163	0	-0.370537	17.3077	100
81	BSR4-I/II-336	Kong et al., 2003	I-II	0.625472	-0.675388	80	52.83	31.3953	71.4286	-0.964504	46.1538	100
82	BSR4-I/II-155	Kong et al., 2003	I-II	0.526415	-0.827542	95	28.3	75.5814	85.7143	-0.240495	71.1538	100
83	GRA7-I/II-215	Kong et al., 2003	I-II	0.760377	-0.12038	70	69.81	56.9767	71.4286	-0.610467	28.8462	100
84	SAG2A-I/III-135	This study	I-III	0.647475	0.802381	55.56	80	76.7442	100	0.431344	19.2308	33.3333
85	SAG2A-I/III-93	This study	I-III	0.661616	1.38461	44.44	98.18	23.2558	14.2857	0.412245	1.92308	0
86	GRA3-I/III-189	Kong et al., 2003	I-III	0.787879	-0.0168396	50	94.55	17.4419	100	-1.0299	5.76923	0
87	GRA1-I/III-159	Kong et al., 2003	I-III	0.59798	-0.316463	83.33	49.09	51.1628	71.4286	-0.566607	50	66.6667
88	SAG2A-I/III-88	Kong et al., 2003	I-III	0.680808	-0.304492	77.78	60	32.5581	57.1429	-0.573743	40.3846	33.3333
89	GRA6-I/III-199	Kong et al., 2003	I-III	0.572727	0.076828	44.44	80	18.6047	0	0.00362047	21.1538	0
90	dSAG2A-I/III-134(10)	Kong et al., 2003	I-III	0.658586	-0.113392	66.67	72.73	30.2326	42.8571	-0.501495	28.8462	0
91	dSAG2A-I/III-131(13)	Kong et al., 2003	I-III	0.666667	0.513386	55.56	89.09	10.4651	57.1429	-0.58294	7.69231	66.6667
92	SAG2A-I/III-131	Kong et al., 2003	I-III	0.808081	0.629327	55.56	98.18	4.65116	85.7143	-1.1366	1.92308	0
93	GRA3-I/III-28	Kong et al., 2003	I-III	0.948485	1.50937	83.33	96.36	15.1163	85.7143	-0.785202	3.84615	0
94	dGRAS6-I/III-220	Kong et al., 2003	I-III	0.691919	-0.212316	83.33	52.73	40.6977	100	-0.260118	46.1538	66.6667
95	GRA6-I/III-220	Kong et al., 2003	I-III	0.760606	1.39111	72.22	78.18	44.186	71.4286	0.675109	23.0769	0
96	ROP1-II/III-181	Kong et al., 2003	II-III	0.735507	0.109187	100	53.62	68.6047	100	0.16623	36.5385	76.4706
97	ROP1-II/III-131	Kong et al., 2003	II-III	0.681159	1.47549	50	92.75	13.9535	0	-0.10367	5.76923	11.7647
98	NTP1-II/III-99	Kong et al., 2003	II-III	0.561594	-0.781322	100	34.78	67.4419	57.1429	-0.570556	61.5385	76.4706
99	GRA7-II/III-162	Kong et al., 2003	II-III	0.518116	-0.198953	75	56.52	25.5814	0	-0.618191	44.2308	41.1765
100	ROP1-II/III-359	Kong et al., 2003	II-III	0.547101	-0.170298	75	46.38	51.1628	0	-0.131199	63.4615	23.5294
101	ROP1-II/III-85	Kong et al., 2003	II-III	0.565217	-0.683374	100	39.13	60.4651	71.4286	-0.714188	59.6154	64.7059
* Peptide sequences were either previously published (n=54) or selected after propensity scala epitope prediction (n=47). Bold: peptides selected for serological typing (n=27). Italic: peptides presenting diagnostic properties (AUC ≥ 0.7), but presenting a low clonal type specificity (n=13) with cat reference sera.
# Receiver-Operating-Characteristics
† Diagnostic sensitivity of peptides for type-specific T. gondii-positive cat reference sera as described in Material and Methods
§ Diagnostic specificity of peptides for type-specific T. gondii-negative cat sera as described in Material and Methods

## Sheet: Tabelle3
1	GRA7-I-172			GRA7-I-172	100
2	GRA7-I-160			GRA7-I-160	0
3	GRA7-I-220			GRA7-I-220	25
4	GRA5-I-26			GRA5-I-26	25
5	GRA5-I-34			GRA5-I-34	0
6	GRA5-I-41			GRA5-I-41	0
7	GRA6-I-216			GRA6-I-216	25
8	GRA6-I-199			GRA6-I-199	0
9	GRA6-I-197			GRA6-I-197	50
10	GRA6-I-173			GRA6-I-173	0
11	GRA6-I-4			GRA6-I-4	0
12	GRA6-I-46			GRA6-I-46	75
13	GRA6-I-92			GRA6-I-92	75
14	ROP1-I-131			ROP1-I-131	50
15	GRA4-I-232			GRA4-I-232	50
16	GRA1-I-92			GRA1-I-92	50
17	SRS2-I-53			SRS2-I-53	75
18	SRS1-I-50			SRS1-I-50	0
19	SAG1-I-244			SAG1-I-244	25
20	NTP3-I-485			NTP3-I-485	50
21	NTP3-I-99			NTP3-I-99	25
22	dGRA7-I-164			dGRA7-I-164	50
23	dGRA7-I-162			dGRA7-I-162	75
24	GRA7-I-163			GRA7-I-163	0
25	ROP1-I-85			ROP1-I-85	75
26	GRA6-I-207			GRA6-I-207	0
27	GRA7-I-225			GRA7-I-225	75
28	GRA7-II-172			GRA7-II-172	94.4444
29	GRA7-II-160			GRA7-II-160	33.3333
30	GRA7-II-220			GRA7-II-220	22.2222
31	GRA5-II-26			GRA5-II-26	11.1111
32	GRA5-II-34			GRA5-II-34	0
33	GRA5-II-41			GRA5-II-41	72.2222
34	GRA6-II-210			GRA6-II-210	72.2222
35	GRA6-II-199			GRA6-II-199	44.4444
36	GRA6-II-192			GRA6-II-192	44.4444
37	GRA6-II-173			GRA6-II-173	66.6667
38	GRA6-II-4			GRA6-II-4	33.3333
39	GRA6-II-92			GRA6-II-92	83.3333
40	SAG2A-II-93			SAG2A-II-93	11.1111
41	SAG2A-II-135			SAG2A-II-135	16.6667
42	GRA6-II-46			GRA6-II-46	11.1111
43	GRA1-II-159			GRA1-II-159	0
44	GRA1-II-159_b			GRA1-II-159_b	50
45	SAG3-II-120			SAG3-II-120	5.55556
46	SAG3-II-49			SAG3-II-49	55.5556
47	GRA6-II-202			GRA6-II-202	83.3333
48	dSAG2A-II-134(11)			dSAG2A-II-134(11)	27.7778
49	SAG2A-II-131			SAG2A-II-131	44.4444
50	dGRA7-II-225			dGRA7-II-225	38.8889
51	GRA7-II-225			GRA7-II-225	33.3333
52	GRA3-II-28			GRA3-II-28	77.7778
53	dGRA6-II-214(9)			dGRA6-II-214(9)	27.7778
54	dGRA6-II-216(9)			dGRA6-II-216(9)	55.5556
55	dGRA6-II-214			dGRA6-II-214	16.6667
56	GRA6-II-214			GRA6-II-214	50
57	GRA7-III-172			GRA7-III-172	40
58	GRA7-III-193			GRA7-III-193	20
59	GRA7-III-160			GRA7-III-160	45
60	GRA7-III-105			GRA7-III-105	60
61	GRA7-III-220			GRA7-III-220	30
62	GRA5-III-26			GRA5-III-26	30
63	GRA5-III-34			GRA5-III-34	0
64	GRA5-III-41			GRA5-III-41	85
65	GRA6-III-46			GRA6-III-46	5
66	GRA6-III-216			GRA6-III-216	30
67	GRA6-III-199			GRA6-III-199	50
68	GRA6-III-197			GRA6-III-197	70
69	GRA6-III-173			GRA6-III-173	50
70	GRA6-III-4			GRA6-III-4	75
71	GRA6-III-92			GRA6-III-92	35
72	GRA1-III-92			GRA1-III-92	30
73	GRA7-III-215			GRA7-III-215	25
74	GRA7-III-163			GRA7-III-163	0
75	dGRA7-III-225			dGRA7-III-225	5
76	GRA7-III-225			GRA7-III-225	0
77	dGRAS6-III-220(9)			dGRAS6-III-220(9)	60
78	GRA7-I/II-193			GRA7-I/II-193	0
79	GRA7-I/II-105			GRA7-I/II-105	0
80	SAG4A-I/II-84			SAG4A-I/II-84	100
81	BSR4-I/II-336			BSR4-I/II-336	100
82	BSR4-I/II-155			BSR4-I/II-155	100
83	GRA7-I/II-215			GRA7-I/II-215	100
84	SAG2A-I/III-135			SAG2A-I/III-135	33.3333
85	SAG2A-I/III-93			SAG2A-I/III-93	0
86	GRA3-I/III-189			GRA3-I/III-189	0
87	GRA1-I/III-159			GRA1-I/III-159	66.6667
88	SAG2A-I/III-88			SAG2A-I/III-88	33.3333
89	GRA6-I/III-199			GRA6-I/III-199	0
90	dSAG2A-I/III-134(10)			dSAG2A-I/III-134(10)	0
91	dSAG2A-I/III-131(13)			dSAG2A-I/III-131(13)	66.6667
92	SAG2A-I/III-131			SAG2A-I/III-131	0
93	GRA3-I/III-28			GRA3-I/III-28	0
94	dGRAS6-I/III-220			dGRAS6-I/III-220	66.6667
95	GRA6-I/III-220			GRA6-I/III-220	0
96	ROP1-II/III-181			ROP1-II/III-181	76.4706
97	ROP1-II/III-131			ROP1-II/III-131	11.7647
98	NTP1-II/III-99			NTP1-II/III-99	76.4706
99	GRA7-II/III-162			GRA7-II/III-162	41.1765
100	ROP1-II/III-359			ROP1-II/III-359	23.5294
101	ROP1-II/III-85			ROP1-II/III-85	64.7059
